# Supplementary material for: Genome-wide characterization and expression analysis of MYB transcription factors in Gossypium hirsutum
Source: BMC Genet. 2016 Sep 9;17(1):129. doi: 10.1186/s12863-016-0436-8 (PMC5017022; doi:10.1186/s12863-016-0436-8)
Supplement: Additional file 1: Table S1. — Expression patterns of MYB genes in different stages of cotton fiber development measured by RNA-seq. (XLSX 63 kb) [file 12863_2016_436_MOESM1_ESM.xlsx]

## Sheet: MYB genes
Additional file1. Table 1: Expression patterns of MYB genes in different stages of cotton fiber development were measured by RNA-seq
Gene ID	-1DPA	1DPA	3 DPA	5 DPA	10 DPA	KEGG Orthology	GO Component	GO Function	GO Process	Blast nr
CotAD_27106	#N/A	#N/A	#N/A	#N/A	#N/A	#N/A	#N/A	#N/A	#N/A	#N/A
CotAD_72631	0	0	0	0	0.14	K09422|1|8e-92|335|pop:POPTR_552946|myb proto-oncogene protein, plant	GO:0043231//intracellular membrane-bounded organelle	GO:0001071//nucleic acid binding transcription factor activity	GO:0009725//response to hormone stimulus;GO:0006351//transcription, DNA-dependent	gi|224069274|ref|XP_002302943.1|/1.00671e-90/predicted protein [Populus trichocarpa]
CotAD_32753	0.74	0.16	1.27	0.63	0.39	K09422|1|2e-91|333|pop:POPTR_648134|myb proto-oncogene protein, plant	GO:0043231//intracellular membrane-bounded organelle	GO:0001071//nucleic acid binding transcription factor activity	GO:0009725//response to hormone stimulus;GO:0006351//transcription, DNA-dependent	gi|224077334|ref|XP_002305215.1|/2.83458e-90/predicted protein [Populus trichocarpa]
CotAD_33651	0.55	0.16	0.63	1.74	0.78	K09422|1|2e-93|340|pop:POPTR_648134|myb proto-oncogene protein, plant	GO:0043231//intracellular membrane-bounded organelle	GO:0001071//nucleic acid binding transcription factor activity	GO:0009725//response to hormone stimulus;GO:0006351//transcription, DNA-dependent	gi|224077334|ref|XP_002305215.1|/2.31883e-92/predicted protein [Populus trichocarpa]
CotAD_41041	0.17	0.49	0.3	0.46	0.15	K09422|1|2e-99|360|vvi:100265304|myb proto-oncogene protein, plant	GO:0043231//intracellular membrane-bounded organelle	-	-	gi|296087102|emb|CBI33476.3|/2.71804e-98/unnamed protein product [Vitis vinifera]
CotAD_70318	0.17	0.32	0	0	0.15	K09422|1|5e-96|348|vvi:100265304|myb proto-oncogene protein, plant	GO:0043231//intracellular membrane-bounded organelle	-	-	gi|296087102|emb|CBI33476.3|/6.2661e-95/unnamed protein product [Vitis vinifera]
CotAD_28067	0.19	1.47	0.17	0	0.34	K09422|1|2e-114|410|pop:POPTR_581214|myb proto-oncogene protein, plant	GO:0043231//intracellular membrane-bounded organelle	GO:0003676//nucleic acid binding	GO:0006351//transcription, DNA-dependent	gi|224125124|ref|XP_002329899.1|/1.89519e-113/predicted protein [Populus trichocarpa]
CotAD_71681	0.19	0	0	0.52	0.34	K09422|1|2e-114|410|pop:POPTR_581214|myb proto-oncogene protein, plant	GO:0043231//intracellular membrane-bounded organelle	GO:0003676//nucleic acid binding	GO:0006351//transcription, DNA-dependent	gi|224125124|ref|XP_002329899.1|/1.89519e-113/predicted protein [Populus trichocarpa]
CotAD_27869	0	0	0	0.96	0.52	K09422|1|7e-114|407|vvi:100259031|myb proto-oncogene protein, plant	GO:0043231//intracellular membrane-bounded organelle	GO:0003676//nucleic acid binding	-	gi|359497477|ref|XP_002264150.2|/1.18517e-112/PREDICTED: protein ODORANT1 [Vitis vinifera]
CotAD_64827	0.74	0.54	0.5	0.6	0	K09422|1|2e-113|406|vvi:100259031|myb proto-oncogene protein, plant	GO:0043231//intracellular membrane-bounded organelle	GO:0003676//nucleic acid binding	-	gi|359497477|ref|XP_002264150.2|/4.78015e-112/PREDICTED: protein ODORANT1 [Vitis vinifera]
CotAD_42795	0.22	0.18	0.09	0.3	0.17	K09422|1|4e-109|392|vvi:100259031|myb proto-oncogene protein, plant	GO:0043231//intracellular membrane-bounded organelle	GO:0003676//nucleic acid binding	-	gi|359497477|ref|XP_002264150.2|/5.30328e-108/PREDICTED: protein ODORANT1 [Vitis vinifera]
CotAD_45988	1.1	2.21	0.09	0.5	0.34	K09422|1|3e-116|416|vvi:100259031|myb proto-oncogene protein, plant	GO:0043231//intracellular membrane-bounded organelle	GO:0003676//nucleic acid binding	-	gi|359497477|ref|XP_002264150.2|/3.42952e-115/PREDICTED: protein ODORANT1 [Vitis vinifera]
CotAD_70940	1.56	0.76	0	0.18	0.18	K09422|1|3e-85|312|pop:POPTR_570586|myb proto-oncogene protein, plant	-	-	-	gi|224122606|ref|XP_002318878.1|/3.85694e-84/predicted protein [Populus trichocarpa]
CotAD_18176	0.2	0.98	35.73	20.28	31.38	K09422|1|8e-78|288|pop:POPTR_570586|myb proto-oncogene protein, plant	GO:0043231//intracellular membrane-bounded organelle	GO:0003676//nucleic acid binding;GO:0001071//nucleic acid binding transcription factor activity	GO:0006351//transcription, DNA-dependent	gi|151303115|gb|ABR92760.1|/4.42959e-138/transcription factor TF1 [Gossypium hirsutum]
CotAD_57632	0	0	0	0	1	K09422|1|6e-76|281|pop:POPTR_570586|myb proto-oncogene protein, plant	GO:0043231//intracellular membrane-bounded organelle	GO:0003676//nucleic acid binding;GO:0001071//nucleic acid binding transcription factor activity	GO:0006351//transcription, DNA-dependent	gi|151303115|gb|ABR92760.1|/2.31444e-119/transcription factor TF1 [Gossypium hirsutum]
CotAD_10096	#N/A	#N/A	#N/A	#N/A	#N/A	#N/A	#N/A	#N/A	#N/A	#N/A
CotAD_19868	0	0.47	1.11	0.9	0.18	K09422|1|1e-86|317|pop:POPTR_549635|myb proto-oncogene protein, plant	GO:0043231//intracellular membrane-bounded organelle	GO:0003676//nucleic acid binding;GO:0001071//nucleic acid binding transcription factor activity	GO:0009725//response to hormone stimulus;GO:0006351//transcription, DNA-dependent	gi|224055659|ref|XP_002298589.1|/1.454e-85/predicted protein [Populus trichocarpa]
CotAD_76285	0.41	0.93	0.37	0.6	0	K09422|1|7e-87|318|pop:POPTR_549635|myb proto-oncogene protein, plant	GO:0043231//intracellular membrane-bounded organelle	GO:0003676//nucleic acid binding;GO:0001071//nucleic acid binding transcription factor activity	GO:0009725//response to hormone stimulus;GO:0006351//transcription, DNA-dependent	gi|224055659|ref|XP_002298589.1|/8.52415e-86/predicted protein [Populus trichocarpa]
CotAD_07841	0	0	0	0	0.4	K09422|1|3e-81|299|pop:POPTR_549635|myb proto-oncogene protein, plant	GO:0043231//intracellular membrane-bounded organelle	GO:0003676//nucleic acid binding;GO:0001071//nucleic acid binding transcription factor activity	GO:0009725//response to hormone stimulus;GO:0006351//transcription, DNA-dependent	gi|224055659|ref|XP_002298589.1|/3.51197e-80/predicted protein [Populus trichocarpa]
CotAD_07892	#N/A	#N/A	#N/A	#N/A	#N/A	#N/A	#N/A	#N/A	#N/A	#N/A
CotAD_16112	0	0	0	0	11.31	K09422|1|9e-105|378|rcu:RCOM_1688220|myb proto-oncogene protein, plant	GO:0043231//intracellular membrane-bounded organelle	-	-	gi|255537575|ref|XP_002509854.1|/1.11047e-103/r2r3-myb transcription factor, putative [Ricinus communis]
CotAD_72097	0.31	0.45	0.14	0.56	0.56	K09422|1|3e-123|439|rcu:RCOM_1688220|myb proto-oncogene protein, plant	GO:0043231//intracellular membrane-bounded organelle	-	-	gi|255537575|ref|XP_002509854.1|/3.9371e-122/r2r3-myb transcription factor, putative [Ricinus communis]
CotAD_04140	#N/A	#N/A	#N/A	#N/A	#N/A	#N/A	#N/A	#N/A	#N/A	#N/A
CotAD_14715	#N/A	#N/A	#N/A	#N/A	#N/A	#N/A	#N/A	#N/A	#N/A	#N/A
CotAD_21928	42.82	39.57	19.65	22.48	37.25	K09422|1|3e-95|346|pop:POPTR_597675|myb proto-oncogene protein, plant	GO:0043231//intracellular membrane-bounded organelle	GO:0003676//nucleic acid binding;GO:0001071//nucleic acid binding transcription factor activity	GO:0009725//response to hormone stimulus;GO:0006351//transcription, DNA-dependent;GO:0009900;GO:0009832//plant-type cell wall biogenesis	gi|46402547|gb|AAS92347.1|/8.15198e-165/MYB9 [Gossypium hirsutum]
CotAD_09690	12.54	18.14	12.45	10.01	39.79	K09422|1|5e-91|332|pop:POPTR_597675|myb proto-oncogene protein, plant	GO:0043231//intracellular membrane-bounded organelle	GO:0003676//nucleic acid binding;GO:0001071//nucleic acid binding transcription factor activity	GO:0009725//response to hormone stimulus;GO:0006351//transcription, DNA-dependent;GO:0009900;GO:0009832//plant-type cell wall biogenesis	gi|46402545|gb|AAS92346.1|/7.12122e-121/MYB7 [Gossypium hirsutum]
CotAD_53987	5.29	12.24	3.6	5.08	6.9	K09422|1|2e-90|330|pop:POPTR_597675|myb proto-oncogene protein, plant	GO:0043231//intracellular membrane-bounded organelle	GO:0003676//nucleic acid binding;GO:0001071//nucleic acid binding transcription factor activity	GO:0009725//response to hormone stimulus;GO:0006351//transcription, DNA-dependent;GO:0009900;GO:0009832//plant-type cell wall biogenesis	gi|46402545|gb|AAS92346.1|/4.56709e-118/MYB7 [Gossypium hirsutum]
CotAD_51378	10.9	10.2	3.95	3.28	1.26	K09422|1|2e-109|393|pop:POPTR_572225|myb proto-oncogene protein, plant	-	-	GO:0009719;GO:0010033//response to organic substance	gi|224127612|ref|XP_002320117.1|/2.75846e-108/predicted protein [Populus trichocarpa]
CotAD_65458	4.14	4.99	3.12	2.25	6.13	K09422|1|6e-111|398|rcu:RCOM_1614750|myb proto-oncogene protein, plant	-	-	GO:0009719;GO:0010033//response to organic substance	gi|255541536|ref|XP_002511832.1|/7.74126e-110/r2r3-myb transcription factor, putative [Ricinus communis]
CotAD_57009	11.93	7.93	4.1	3.35	3.16	K09422|1|1e-115|414|rcu:RCOM_1614750|myb proto-oncogene protein, plant	-	-	GO:0009719;GO:0010033//response to organic substance	gi|255541536|ref|XP_002511832.1|/1.29866e-114/r2r3-myb transcription factor, putative [Ricinus communis]
CotAD_01268	8.26	8.45	3.73	3.96	0.65	K09422|1|9e-74|273|rcu:RCOM_1614750|myb proto-oncogene protein, plant	GO:0043231//intracellular membrane-bounded organelle	GO:0003676//nucleic acid binding;GO:0001071//nucleic acid binding transcription factor activity	GO:0006351//transcription, DNA-dependent;GO:0009719;GO:0010033//response to organic substance	gi|255541536|ref|XP_002511832.1|/9.37953e-73/r2r3-myb transcription factor, putative [Ricinus communis]
CotAD_33101	14.77	30.16	52.26	96.87	179.91	K09422|1|1e-77|287|gmx:100782199|myb proto-oncogene protein, plant	GO:0043231//intracellular membrane-bounded organelle	GO:0003676//nucleic acid binding	-	gi|356534955|ref|XP_003536016.1|/3.57411e-77/PREDICTED: uncharacterized protein LOC100815881 [Glycine max]
CotAD_23906	8.5	4.26	3.94	9.11	13.32	K09422|1|5e-96|348|pop:POPTR_572513|myb proto-oncogene protein, plant	-	-	-	gi|224130802|ref|XP_002320929.1|/5.69796e-95/predicted protein [Populus trichocarpa]
CotAD_49695	0.32	0.31	0	0.3	0	K09422|1|5e-81|297|pop:POPTR_572513|myb proto-oncogene protein, plant	GO:0043231//intracellular membrane-bounded organelle	GO:0003676//nucleic acid binding;GO:0001071//nucleic acid binding transcription factor activity	GO:0006351//transcription, DNA-dependent	gi|224130802|ref|XP_002320929.1|/4.66537e-80/predicted protein [Populus trichocarpa]
CotAD_25793	3.25	1.76	2.3	4.36	10.94	K09422|1|2e-138|490|pop:POPTR_572513|myb proto-oncogene protein, plant	-	-	-	gi|224130802|ref|XP_002320929.1|/3.01039e-137/predicted protein [Populus trichocarpa]
CotAD_47981	0.46	4.17	3.19	9.71	28.58	K09422|1|1e-133|474|pop:POPTR_572513|myb proto-oncogene protein, plant	-	-	-	gi|224130802|ref|XP_002320929.1|/1.7094e-132/predicted protein [Populus trichocarpa]
CotAD_32793	18.01	15.11	11.68	18.95	24.41	K09422|1|2e-152|537|pop:POPTR_572513|myb proto-oncogene protein, plant	-	-	-	gi|224130802|ref|XP_002320929.1|/2.22511e-151/predicted protein [Populus trichocarpa]
CotAD_39114	7.18	11.23	6.24	9.6	20.36	K09422|1|9e-151|531|pop:POPTR_572513|myb proto-oncogene protein, plant	-	-	-	gi|224130802|ref|XP_002320929.1|/1.21708e-149/predicted protein [Populus trichocarpa]
CotAD_08514	#N/A	#N/A	#N/A	#N/A	#N/A	#N/A	#N/A	#N/A	#N/A	#N/A
CotAD_57464	#N/A	#N/A	#N/A	#N/A	#N/A	#N/A	#N/A	#N/A	#N/A	#N/A
CotAD_34373	0.16	0	0.14	0	0	K09422|1|7e-110|395|pop:POPTR_562588|myb proto-oncogene protein, plant	GO:0043231//intracellular membrane-bounded organelle	GO:0003676//nucleic acid binding	-	gi|224096171|ref|XP_002310560.1|/8.41762e-109/predicted protein [Populus trichocarpa]
CotAD_62471	#N/A	#N/A	#N/A	#N/A	#N/A	#N/A	#N/A	#N/A	#N/A	#N/A
CotAD_07416	1.15	0.14	0.13	0.92	0.26	K09422|1|4e-118|422|pop:POPTR_559105|myb proto-oncogene protein, plant	-	-	GO:0009725//response to hormone stimulus	gi|224084666|ref|XP_002307380.1|/5.54524e-117/predicted protein [Populus trichocarpa]
CotAD_30102	0	0	0	0	0.26	K09422|1|3e-88|319|pop:POPTR_559105|myb proto-oncogene protein, plant	GO:0043231//intracellular membrane-bounded organelle	GO:0003676//nucleic acid binding	GO:0009725//response to hormone stimulus	gi|224084666|ref|XP_002307380.1|/3.62117e-87/predicted protein [Populus trichocarpa]
CotAD_31879	0	0	0	0	1.92	K09422|1|2e-72|271|pop:POPTR_248514|myb proto-oncogene protein, plant	-	-	GO:0009725//response to hormone stimulus	gi|359489983|ref|XP_003634006.1|/1.14542e-82/PREDICTED: transcription factor MYB39-like [Vitis vinifera]
CotAD_24048	0	0	0	0	0.17	K09422|1|3e-79|293|pop:POPTR_248514|myb proto-oncogene protein, plant	-	-	GO:0009725//response to hormone stimulus	gi|359489983|ref|XP_003634006.1|/1.20489e-87/PREDICTED: transcription factor MYB39-like [Vitis vinifera]
CotAD_35936	0	0	0.14	0	0	K09422|1|3e-81|300|aly:ARALYDRAFT_477540|myb proto-oncogene protein, plant	-	-	GO:0009725//response to hormone stimulus	gi|359489983|ref|XP_003634006.1|/8.17202e-91/PREDICTED: transcription factor MYB39-like [Vitis vinifera]
CotAD_27195	#N/A	#N/A	#N/A	#N/A	#N/A	#N/A	#N/A	#N/A	#N/A	#N/A
CotAD_36472	#N/A	#N/A	#N/A	#N/A	#N/A	#N/A	#N/A	#N/A	#N/A	#N/A
CotAD_36473	0	0	0.16	0	0.32	K09422|1|3e-79|293|rcu:RCOM_1278200|myb proto-oncogene protein, plant	GO:0043231//intracellular membrane-bounded organelle	GO:0003676//nucleic acid binding	-	gi|255573461|ref|XP_002527656.1|/3.62339e-78/r2r3-myb transcription factor, putative [Ricinus communis]
CotAD_54584	#N/A	#N/A	#N/A	#N/A	#N/A	#N/A	#N/A	#N/A	#N/A	#N/A
CotAD_16570	#N/A	#N/A	#N/A	#N/A	#N/A	#N/A	#N/A	#N/A	#N/A	#N/A
CotAD_36471	#N/A	#N/A	#N/A	#N/A	#N/A	#N/A	#N/A	#N/A	#N/A	#N/A
CotAD_12600	8	5.26	1.69	3.38	2.92	K09422|1|1e-78|291|pop:POPTR_643153|myb proto-oncogene protein, plant	-	-	-	gi|224066247|ref|XP_002302045.1|/1.24693e-77/predicted protein [Populus trichocarpa]
CotAD_14409	10.86	4.25	2.62	5.69	3.11	K09422|1|3e-80|296|pop:POPTR_643153|myb proto-oncogene protein, plant	-	-	-	gi|224066247|ref|XP_002302045.1|/3.87619e-79/predicted protein [Populus trichocarpa]
CotAD_52626	0.45	0	0.32	0	0.08	K09422|1|2e-82|303|pop:POPTR_643153|myb proto-oncogene protein, plant	-	-	-	gi|158323776|gb|ABW34392.1|/7.0551e-82/R2R3 Myb14 transcription factor [Vitis vinifera]
CotAD_68944	3.13	0.18	0.16	1.15	0.08	K09422|1|3e-83|306|pop:POPTR_643153|myb proto-oncogene protein, plant	-	-	-	gi|224066247|ref|XP_002302045.1|/3.16689e-82/predicted protein [Populus trichocarpa]
CotAD_51773	0	0.4	0.37	0.19	0	K09422|1|2e-71|266|vvi:100240829|myb proto-oncogene protein, plant	-	-	-	gi|462418768|gb|EMJ23031.1|/5.18343e-75/hypothetical protein PRUPE_ppa020190mg [Prunus persica]
CotAD_74556	0	0.2	0	0	0	K09422|1|8e-72|268|vvi:100240829|myb proto-oncogene protein, plant	-	-	-	gi|462418768|gb|EMJ23031.1|/3.96881e-75/hypothetical protein PRUPE_ppa020190mg [Prunus persica]
CotAD_04154	1.85	2.72	1.96	1.91	1.95	K09422|1|1e-63|241|rcu:RCOM_1574830|myb proto-oncogene protein, plant	GO:0043231//intracellular membrane-bounded organelle	GO:0003676//nucleic acid binding;GO:0001071//nucleic acid binding transcription factor activity	GO:0010039//response to iron ion;GO:0002218//activation of innate immune response;GO:0009699//phenylpropanoid biosynthetic process;GO:0071241//cellular response to inorganic substance;GO:0006351//transcription, DNA-dependent;GO:0009723//response to ethylene stimulus	gi|147781194|emb|CAN65146.1|/1.0816e-71/hypothetical protein VITISV_043626 [Vitis vinifera]
CotAD_14703	1.08	1.36	0.7	0.64	0.14	K09422|1|5e-65|246|rcu:RCOM_1574830|myb proto-oncogene protein, plant	GO:0043231//intracellular membrane-bounded organelle	GO:0003676//nucleic acid binding;GO:0001071//nucleic acid binding transcription factor activity	GO:0010039//response to iron ion;GO:0002218//activation of innate immune response;GO:0009699//phenylpropanoid biosynthetic process;GO:0071241//cellular response to inorganic substance;GO:0006351//transcription, DNA-dependent;GO:0009723//response to ethylene stimulus	gi|147781194|emb|CAN65146.1|/2.66406e-70/hypothetical protein VITISV_043626 [Vitis vinifera]
CotAD_52207	0.61	0.28	0.13	0	0.25	K09422|1|5e-107|385|pop:POPTR_760309|myb proto-oncogene protein, plant	GO:0043231//intracellular membrane-bounded organelle	GO:0003676//nucleic acid binding;GO:0001071//nucleic acid binding transcription factor activity	GO:0010039//response to iron ion;GO:0002218//activation of innate immune response;GO:0009699//phenylpropanoid biosynthetic process;GO:0071241//cellular response to inorganic substance;GO:0006351//transcription, DNA-dependent;GO:0009723//response to ethylene stimulus	gi|224083966|ref|XP_002307190.1|/6.01998e-106/predicted protein [Populus trichocarpa]
CotAD_63706	1.33	3.79	2	1.01	0.5	K09422|1|5e-106|382|pop:POPTR_760309|myb proto-oncogene protein, plant	GO:0043231//intracellular membrane-bounded organelle	GO:0003676//nucleic acid binding;GO:0001071//nucleic acid binding transcription factor activity	GO:0010039//response to iron ion;GO:0002218//activation of innate immune response;GO:0009699//phenylpropanoid biosynthetic process;GO:0071241//cellular response to inorganic substance;GO:0006351//transcription, DNA-dependent;GO:0009723//response to ethylene stimulus	gi|224083966|ref|XP_002307190.1|/6.65587e-105/predicted protein [Populus trichocarpa]
CotAD_06172	#N/A	#N/A	#N/A	#N/A	#N/A	#N/A	#N/A	#N/A	#N/A	#N/A
CotAD_07258	0.58	0	0	0	0	K09422|1|5e-61|232|vvi:100243528|myb proto-oncogene protein, plant	GO:0043231//intracellular membrane-bounded organelle	GO:0003676//nucleic acid binding	-	gi|225461291|ref|XP_002281638.1|/6.72449e-60/PREDICTED: uncharacterized protein LOC100243528 [Vitis vinifera]
CotAD_28830	0.15	0	0	0	0	K09422|1|9e-75|278|vvi:100243528|myb proto-oncogene protein, plant	GO:0043231//intracellular membrane-bounded organelle	GO:0003676//nucleic acid binding	GO:0006970//response to osmotic stress	gi|302143097|emb|CBI20392.3|/9.21476e-74/unnamed protein product [Vitis vinifera]
CotAD_74825	#N/A	#N/A	#N/A	#N/A	#N/A	#N/A	#N/A	#N/A	#N/A	#N/A
CotAD_41262	#N/A	#N/A	#N/A	#N/A	#N/A	#N/A	#N/A	#N/A	#N/A	#N/A
CotAD_55040	0	0	0.37	0.25	0	K09422|1|3e-122|436|vvi:100245492|myb proto-oncogene protein, plant	-	-	GO:0009725//response to hormone stimulus;GO:0006351//transcription, DNA-dependent;GO:0006970//response to osmotic stress	gi|225468618|ref|XP_002266049.1|/4.00375e-121/PREDICTED: uncharacterized protein LOC100245492 [Vitis vinifera]
CotAD_51001	#N/A	#N/A	#N/A	#N/A	#N/A	#N/A	#N/A	#N/A	#N/A	#N/A
CotAD_00719	1.09	0.91	0.28	0.14	0	K09422|1|2e-92|337|vvi:100245492|myb proto-oncogene protein, plant	GO:0043231//intracellular membrane-bounded organelle	GO:0003676//nucleic acid binding	GO:0009725//response to hormone stimulus;GO:0006970//response to osmotic stress	gi|225468618|ref|XP_002266049.1|/2.73469e-91/PREDICTED: uncharacterized protein LOC100245492 [Vitis vinifera]
CotAD_46312	#N/A	#N/A	#N/A	#N/A	#N/A	#N/A	#N/A	#N/A	#N/A	#N/A
CotAD_20920	#N/A	#N/A	#N/A	#N/A	#N/A	#N/A	#N/A	#N/A	#N/A	#N/A
CotAD_54038	#N/A	#N/A	#N/A	#N/A	#N/A	#N/A	#N/A	#N/A	#N/A	#N/A
CotAD_12726	#N/A	#N/A	#N/A	#N/A	#N/A	#N/A	#N/A	#N/A	#N/A	#N/A
CotAD_58577	#N/A	#N/A	#N/A	#N/A	#N/A	#N/A	#N/A	#N/A	#N/A	#N/A
CotAD_04250	#N/A	#N/A	#N/A	#N/A	#N/A	#N/A	#N/A	#N/A	#N/A	#N/A
CotAD_28841	0.29	0.28	0	0.26	0	K09422|1|1e-94|344|rcu:RCOM_1176600|myb proto-oncogene protein, plant	-	-	-	gi|255553923|ref|XP_002518002.1|/1.48307e-93/r2r3-myb transcription factor, putative [Ricinus communis]
CotAD_16492	0.15	0.14	0	0	0	K09422|1|5e-87|319|vvi:100243210|myb proto-oncogene protein, plant	-	-	-	gi|225435450|ref|XP_002282821.1|/6.33596e-86/PREDICTED: transcription factor MYB46 [Vitis vinifera]
CotAD_34538	#N/A	#N/A	#N/A	#N/A	#N/A	#N/A	#N/A	#N/A	#N/A	#N/A
CotAD_20034	0	0	0	0	0.14	K09422|1|2e-73|273|pop:POPTR_549323|myb proto-oncogene protein, plant	-	-	-	gi|356542046|ref|XP_003539482.1|/7.85348e-78/PREDICTED: transcription factor MYB46-like [Glycine max]
CotAD_13600	0.15	0.45	0	0.42	0.55	K09422|1|1e-76|285|vvi:100243210|myb proto-oncogene protein, plant	-	-	-	gi|356541195|ref|XP_003539066.1|/2.13375e-83/PREDICTED: transcription factor MYB46-like [Glycine max]
CotAD_04771	0.34	0	0	0	0.15	K09422|1|1e-80|298|vvi:100243210|myb proto-oncogene protein, plant	-	-	-	gi|225435450|ref|XP_002282821.1|/1.22445e-79/PREDICTED: transcription factor MYB46 [Vitis vinifera]
CotAD_01089	0.01	0.44	0	0.2	0.2	K09422|1|2e-110|396|pop:POPTR_549323|myb proto-oncogene protein, plant	-	-	-	gi|224059634|ref|XP_002299944.1|/3.09253e-109/predicted protein [Populus trichocarpa]
CotAD_42115	0.29	0	0.14	0.21	0.2	K09422|1|8e-114|408|pop:POPTR_549323|myb proto-oncogene protein, plant	-	-	-	gi|224059634|ref|XP_002299944.1|/1.01709e-112/predicted protein [Populus trichocarpa]
CotAD_06252	0	0	0	0	0.14	K09422|1|7e-81|298|pop:POPTR_549323|myb proto-oncogene protein, plant	-	-	-	gi|224059634|ref|XP_002299944.1|/8.30511e-80/predicted protein [Populus trichocarpa]
CotAD_07334	#N/A	#N/A	#N/A	#N/A	#N/A	#N/A	#N/A	#N/A	#N/A	#N/A
CotAD_02717	#N/A	#N/A	#N/A	#N/A	#N/A	#N/A	#N/A	#N/A	#N/A	#N/A
CotAD_52748	0.44	0.22	0	0.2	0.2	K09422|1|3e-51|199|pop:POPTR_575813|myb proto-oncogene protein, plant	-	-	-	gi|462417608|gb|EMJ22345.1|/1.69999e-50/hypothetical protein PRUPE_ppa019729mg [Prunus persica]
CotAD_74798	2.98	0.78	0.36	0.55	0.72	K09422|1|1e-70|264|pop:POPTR_575813|myb proto-oncogene protein, plant	-	-	-	gi|462417608|gb|EMJ22345.1|/1.46306e-72/hypothetical protein PRUPE_ppa019729mg [Prunus persica]
CotAD_40581	3.5	2.35	2.28	5.38	5.63	K09422|1|1e-79|294|vvi:100241951|myb proto-oncogene protein, plant	-	-	-	gi|225470163|ref|XP_002267853.1|/1.78928e-78/PREDICTED: transcription factor LAF1 [Vitis vinifera]
CotAD_52416	3.38	4.7	10.91	14.42	17.4	K09422|1|7e-84|308|vvi:100241951|myb proto-oncogene protein, plant	-	-	-	gi|225470163|ref|XP_002267853.1|/9.22244e-83/PREDICTED: transcription factor LAF1 [Vitis vinifera]
CotAD_74058	0.39	1.75	0	0	0	K09422|1|4e-83|306|pop:POPTR_669922|myb proto-oncogene protein, plant	-	-	-	gi|13346188|gb|AAK19616.1|AF336283_1/3.8248e-85/GHMYB25 [Gossypium hirsutum]
CotAD_75266	1.64	26.99	2.55	3.57	0.14	K09422|1|3e-84|310|pop:POPTR_669922|myb proto-oncogene protein, plant	-	-	-	gi|13346188|gb|AAK19616.1|AF336283_1/2.21895e-85/GHMYB25 [Gossypium hirsutum]
CotAD_45734	0.35	0.35	0	0.17	0	K09422|1|5e-84|308|pop:POPTR_567011|myb proto-oncogene protein, plant	GO:0043231//intracellular membrane-bounded organelle	GO:0003676//nucleic acid binding	-	gi|210111348|gb|ACJ07153.1|/8.26392e-86/R2R3 MYB transcription factor [Gossypium hirsutum]
CotAD_16205	76.74	13.88	7.56	10.92	0.45	K09422|1|3e-76|283|pop:POPTR_564238|myb proto-oncogene protein, plant	-	-	-	gi|210111348|gb|ACJ07153.1|/3.08817e-78/R2R3 MYB transcription factor [Gossypium hirsutum]
CotAD_13209	122.58	20.13	10.5	16.15	0.34	K09422|1|4e-67|252|vvi:100245564|myb proto-oncogene protein, plant	GO:0043231//intracellular membrane-bounded organelle	GO:0003676//nucleic acid binding	-	gi|210111348|gb|ACJ07153.1|/5.80565e-67/R2R3 MYB transcription factor [Gossypium hirsutum]
CotAD_27984	9.87	8.21	4.83	4.11	2.45	K09422|1|1e-129|461|pop:POPTR_825568|myb proto-oncogene protein, plant	-	-	-	gi|224141017|ref|XP_002323871.1|/1.47898e-128/predicted protein [Populus trichocarpa]
CotAD_64081	9.37	12.64	7.57	10.22	17.72	K09422|1|2e-131|466|pop:POPTR_825568|myb proto-oncogene protein, plant	-	-	-	gi|224141017|ref|XP_002323871.1|/2.67169e-130/predicted protein [Populus trichocarpa]
CotAD_34677	47.3	67.93	34.61	30.47	17.84	K09422|1|1e-140|497|pop:POPTR_825568|myb proto-oncogene protein, plant	-	-	-	gi|224141017|ref|XP_002323871.1|/1.4634e-139/predicted protein [Populus trichocarpa]
CotAD_73813	10.09	14.56	7.33	10.49	7.14	K09422|1|2e-136|483|pop:POPTR_825568|myb proto-oncogene protein, plant	-	-	-	gi|224141017|ref|XP_002323871.1|/2.18677e-135/predicted protein [Populus trichocarpa]
CotAD_70953	0	0	0.15	0	0	K09422|1|3e-76|283|pop:POPTR_564238|myb proto-oncogene protein, plant	-	-	-	gi|13346188|gb|AAK19616.1|AF336283_1/2.39183e-81/GHMYB25 [Gossypium hirsutum]
CotAD_71552	11.26	11.69	40.35	25.95	10.32	K09422|1|7e-40|159|osa:4345652|myb proto-oncogene protein, plant	GO:0043231//intracellular membrane-bounded organelle	GO:0003676//nucleic acid binding;GO:0001071//nucleic acid binding transcription factor activity	GO:0010038//response to metal ion;GO:0009725//response to hormone stimulus;GO:0006970//response to osmotic stress;GO:0006351//transcription, DNA-dependent;GO:0000904//cell morphogenesis involved in differentiation	gi|115476556|ref|NP_001061874.1|/1.18577e-38/Os08g0433400 [Oryza sativa Japonica Group]
CotAD_75267	5.59	67.04	3.33	6.33	0.66	K09422|1|3e-105|379|pop:POPTR_567011|myb proto-oncogene protein, plant	-	-	-	gi|210111348|gb|ACJ07153.1|/1.31525e-115/R2R3 MYB transcription factor [Gossypium hirsutum]
CotAD_70948	0	1.28	0.13	0	0	K09422|1|6e-106|382|pop:POPTR_567011|myb proto-oncogene protein, plant	-	-	-	gi|210111348|gb|ACJ07153.1|/5.9039e-116/R2R3 MYB transcription factor [Gossypium hirsutum]
CotAD_32973	5.18	81.7	23.23	16.31	1.1	K09422|1|4e-107|385|pop:POPTR_567011|myb proto-oncogene protein, plant	-	-	-	gi|210111348|gb|ACJ07153.1|/0/R2R3 MYB transcription factor [Gossypium hirsutum]
CotAD_42549	13.21	91.12	32.53	28.66	2.05	K09422|1|9e-107|384|pop:POPTR_567011|myb proto-oncogene protein, plant	-	-	-	gi|13346188|gb|AAK19616.1|AF336283_1/0/GHMYB25 [Gossypium hirsutum]
CotAD_13206	32.39	14.11	8.81	7.66	0.63	K09422|1|1e-107|387|pop:POPTR_567011|myb proto-oncogene protein, plant	-	-	-	gi|326631699|gb|ADZ98877.1|/0/MYB25-like protein [Gossypium hirsutum]
CotAD_16204	#N/A	#N/A	#N/A	#N/A	#N/A	#N/A	#N/A	#N/A	#N/A	#N/A
CotAD_66555	38.69	21.66	13.01	18.3	5.95	K09422|1|6e-108|389|pop:POPTR_567011|myb proto-oncogene protein, plant	-	-	-	gi|326631701|gb|ADZ98878.1|/0/MYB25-like protein [Gossypium hirsutum]
CotAD_42765	#N/A	#N/A	#N/A	#N/A	#N/A	#N/A	#N/A	#N/A	#N/A	#N/A
CotAD_72108	#N/A	#N/A	#N/A	#N/A	#N/A	#N/A	#N/A	#N/A	#N/A	#N/A
CotAD_42766	#N/A	#N/A	#N/A	#N/A	#N/A	#N/A	#N/A	#N/A	#N/A	#N/A
CotAD_72110	#N/A	#N/A	#N/A	#N/A	#N/A	#N/A	#N/A	#N/A	#N/A	#N/A
CotAD_42768	#N/A	#N/A	#N/A	#N/A	#N/A	#N/A	#N/A	#N/A	#N/A	#N/A
CotAD_72111	#N/A	#N/A	#N/A	#N/A	#N/A	#N/A	#N/A	#N/A	#N/A	#N/A
CotAD_72107	#N/A	#N/A	#N/A	#N/A	#N/A	#N/A	#N/A	#N/A	#N/A	#N/A
CotAD_02011	0	0.3	1.54	1.98	0.56	K09422|1|9e-51|198|aly:ARALYDRAFT_496240|myb proto-oncogene protein, plant	GO:0043231//intracellular membrane-bounded organelle	GO:0003676//nucleic acid binding	-	gi|297793651|ref|XP_002864710.1|/1.16365e-49/hypothetical protein ARALYDRAFT_496240 [Arabidopsis lyrata subsp. lyrata]
CotAD_00747	15.78	18.55	12.95	8.47	1.35	K09422|1|5e-47|184|pop:POPTR_834662|myb proto-oncogene protein, plant	GO:0043231//intracellular membrane-bounded organelle	GO:0003676//nucleic acid binding	-	gi|470114841|ref|XP_004293617.1|/1.88646e-48/PREDICTED: myb-related protein Zm1-like [Fragaria vesca subsp. vesca]
CotAD_62485	14.59	13.25	6.74	6.56	3.24	K09422|1|6e-47|184|pop:POPTR_834662|myb proto-oncogene protein, plant	GO:0043231//intracellular membrane-bounded organelle	GO:0003676//nucleic acid binding	-	gi|470114841|ref|XP_004293617.1|/1.88646e-48/PREDICTED: myb-related protein Zm1-like [Fragaria vesca subsp. vesca]
CotAD_75157	#N/A	#N/A	#N/A	#N/A	#N/A	#N/A	#N/A	#N/A	#N/A	#N/A
CotAD_71964	#N/A	#N/A	#N/A	#N/A	#N/A	#N/A	#N/A	#N/A	#N/A	#N/A
CotAD_47901	#N/A	#N/A	#N/A	#N/A	#N/A	#N/A	#N/A	#N/A	#N/A	#N/A
CotAD_66344	#N/A	#N/A	#N/A	#N/A	#N/A	#N/A	#N/A	#N/A	#N/A	#N/A
CotAD_54036	#N/A	#N/A	#N/A	#N/A	#N/A	#N/A	#N/A	#N/A	#N/A	#N/A
CotAD_08997	#N/A	#N/A	#N/A	#N/A	#N/A	#N/A	#N/A	#N/A	#N/A	#N/A
CotAD_12720	#N/A	#N/A	#N/A	#N/A	#N/A	#N/A	#N/A	#N/A	#N/A	#N/A
CotAD_58580	0.38	0	0	0	0	K09422|1|1e-65|248|pop:POPTR_574574|myb proto-oncogene protein, plant	-	-	-	gi|224145550|ref|XP_002325682.1|/1.23687e-64/predicted protein [Populus trichocarpa]
CotAD_12028	#N/A	#N/A	#N/A	#N/A	#N/A	#N/A	#N/A	#N/A	#N/A	#N/A
CotAD_38152	#N/A	#N/A	#N/A	#N/A	#N/A	#N/A	#N/A	#N/A	#N/A	#N/A
CotAD_49292	#N/A	#N/A	#N/A	#N/A	#N/A	#N/A	#N/A	#N/A	#N/A	#N/A
CotAD_16272	#N/A	#N/A	#N/A	#N/A	#N/A	#N/A	#N/A	#N/A	#N/A	#N/A
CotAD_38354	3.97	3.13	2.54	1.87	1.04	K09422|1|7e-80|295|pop:POPTR_572635|myb proto-oncogene protein, plant	-	GO:0001071//nucleic acid binding transcription factor activity	GO:0006351//transcription, DNA-dependent;GO:0051553	gi|2921336|gb|AAC04718.1|/2.25645e-93/MYB-like DNA-binding domain protein [Gossypium hirsutum]
CotAD_67836	7.38	4.39	1.27	1.73	0	K09422|1|7e-86|315|pop:POPTR_572635|myb proto-oncogene protein, plant	-	-	-	gi|2921336|gb|AAC04718.1|/0/MYB-like DNA-binding domain protein [Gossypium hirsutum]
CotAD_51565	4.54	3.77	0.37	0.88	1.12	K09422|1|2e-70|264|vvi:100260656|myb proto-oncogene protein, plant	-	-	GO:0044249//cellular biosynthetic process	gi|356558141|ref|XP_003547366.1|/6.34317e-71/PREDICTED: transcription factor MYB12-like [Glycine max]
CotAD_70928	0	0.51	2.5	1.74	0.16	K09422|1|1e-92|337|pop:POPTR_663179|myb proto-oncogene protein, plant	-	GO:0001071//nucleic acid binding transcription factor activity	GO:0009725//response to hormone stimulus;GO:0009314//response to radiation;GO:0006950//response to stress;GO:0009987//cellular process	gi|224126013|ref|XP_002319734.1|/1.3666e-91/predicted protein [Populus trichocarpa]
CotAD_68084	#N/A	#N/A	#N/A	#N/A	#N/A	#N/A	#N/A	#N/A	#N/A	#N/A
CotAD_50160	1.18	4.33	2.4	3.65	2.66	K09422|1|4e-105|379|pop:POPTR_663179|myb proto-oncogene protein, plant	-	-	GO:0009725//response to hormone stimulus;GO:0009314//response to radiation;GO:0006950//response to stress;GO:0009987//cellular process	gi|224126013|ref|XP_002319734.1|/5.15916e-104/predicted protein [Populus trichocarpa]
CotAD_30784	0.66	15.99	121.74	140.91	136.98	K09422|1|5e-94|342|rcu:RCOM_0845210|myb proto-oncogene protein, plant	-	GO:0001071//nucleic acid binding transcription factor activity	GO:0009725//response to hormone stimulus;GO:0009314//response to radiation;GO:0006950//response to stress;GO:0009987//cellular process	gi|462399499|gb|EMJ05167.1|/3.4582e-93/hypothetical protein PRUPE_ppa023776mg [Prunus persica]
CotAD_62072	20.13	25.72	16.32	20	24.51	K09422|1|4e-111|399|vvi:100233018|myb proto-oncogene protein, plant	-	-	-	gi|459585657|gb|AGG69481.1|/1.38749e-111/MYB1 protein [Paeonia suffruticosa]
CotAD_47678	16.79	19.02	11.5	18.02	15.58	K09422|1|5e-107|385|vvi:100233018|myb proto-oncogene protein, plant	-	-	-	gi|459585657|gb|AGG69481.1|/2.34278e-106/MYB1 protein [Paeonia suffruticosa]
CotAD_03903	32.34	19.38	10.87	11.32	8.72	K09422|1|2e-95|347|vvi:100233018|myb proto-oncogene protein, plant	-	-	-	gi|225457423|ref|XP_002284926.1|/2.29853e-94/PREDICTED: myb-related protein 306 [Vitis vinifera]
CotAD_73030	2.79	2.22	6.78	6.86	10.71	K09422|1|3e-92|336|vvi:100257755|myb proto-oncogene protein, plant	-	-	GO:0009725//response to hormone stimulus;GO:0000038//very long-chain fatty acid metabolic process;GO:0033554//cellular response to stress;GO:0051707//response to other organism	gi|73761705|gb|AAZ83352.1|/7.51196e-135/myb transcription factor MYB30 [Gossypium hirsutum]
CotAD_59840	0.18	0.89	1.16	1.34	0.33	K09422|1|1e-73|274|pop:POPTR_835698|myb proto-oncogene protein, plant	-	-	-	gi|73761705|gb|AAZ83352.1|/5.37087e-79/myb transcription factor MYB30 [Gossypium hirsutum]
CotAD_62405	5.41	8.66	6.53	7.81	6.07	K09422|1|7e-101|365|pop:POPTR_835698|myb proto-oncogene protein, plant	-	-	-	gi|73761705|gb|AAZ83352.1|/1.04833e-105/myb transcription factor MYB30 [Gossypium hirsutum]
CotAD_16726	25.61	19.18	41.03	44.87	38.19	K09422|1|5e-83|305|rcu:RCOM_0176920|myb proto-oncogene protein, plant	GO:0043231//intracellular membrane-bounded organelle	GO:0003676//nucleic acid binding	-	gi|148645857|gb|ABR01221.1|/3.29918e-138/MYB8 [Gossypium hirsutum]
CotAD_34801	12.08	9.53	19.13	24.64	27.17	K09422|1|1e-78|290|rcu:RCOM_0176920|myb proto-oncogene protein, plant	-	-	-	gi|148645874|gb|ABR01222.1|/1.45351e-138/MYB10 [Gossypium hirsutum]
CotAD_64719	33.14	22.67	18.94	38.95	38.76	K09422|1|1e-95|347|rcu:RCOM_0176920|myb proto-oncogene protein, plant	GO:0043231//intracellular membrane-bounded organelle	GO:0003676//nucleic acid binding	-	gi|437327|gb|AAA33067.1|/5.49895e-160/MYB1 [Gossypium hirsutum]
CotAD_75075	28.79	10.8	12.46	22.79	35.13	K09422|1|2e-89|327|rcu:RCOM_0176920|myb proto-oncogene protein, plant	GO:0043231//intracellular membrane-bounded organelle	GO:0003676//nucleic acid binding	-	gi|23476279|gb|AAN28270.1|/1.71735e-145/myb-like transcription factor 1 [Gossypium hirsutum]
CotAD_06309	2.21	3.84	2.38	0.81	1.18	K09422|1|2e-91|333|rcu:RCOM_0176920|myb proto-oncogene protein, plant	-	-	-	gi|23476279|gb|AAN28270.1|/1.42374e-105/myb-like transcription factor 1 [Gossypium hirsutum]
CotAD_31180	9.37	12.12	9.98	10.49	7.57	K09422|1|8e-92|334|rcu:RCOM_0176920|myb proto-oncogene protein, plant	-	-	-	gi|23476279|gb|AAN28270.1|/1.68181e-106/myb-like transcription factor 1 [Gossypium hirsutum]
CotAD_09256	9.24	11.52	10.15	12.07	11.49	K09422|1|1e-88|323|vvi:100245558|myb proto-oncogene protein, plant	GO:0043231//intracellular membrane-bounded organelle	GO:0003676//nucleic acid binding	-	gi|225580063|gb|ACN94269.1|/1.77206e-87/R2R3 Myb4b C2 repressor motif protein [Vitis vinifera]
CotAD_67016	10.78	10.87	16.52	14.73	19.56	K09422|1|5e-89|325|vvi:100245558|myb proto-oncogene protein, plant	GO:0043231//intracellular membrane-bounded organelle	GO:0003676//nucleic acid binding	-	gi|225580063|gb|ACN94269.1|/6.09047e-88/R2R3 Myb4b C2 repressor motif protein [Vitis vinifera]
CotAD_62038	44.76	38.91	30.07	31.23	26.56	K09422|1|1e-109|394|rcu:RCOM_0491270|myb proto-oncogene protein, plant	GO:0043231//intracellular membrane-bounded organelle	GO:0003676//nucleic acid binding	-	gi|13346194|gb|AAK19619.1|AF336286_1/2.89116e-119/GHMYB9 [Gossypium hirsutum]
CotAD_02970	2.38	0	0	2.87	0.01	K09422|1|1e-81|300|rcu:RCOM_0491270|myb proto-oncogene protein, plant	-	-	-	gi|13346194|gb|AAK19619.1|AF336286_1/6.67827e-82/GHMYB9 [Gossypium hirsutum]
CotAD_08267	0	1.07	1.38	0	1	K09422|1|4e-83|305|rcu:RCOM_0491270|myb proto-oncogene protein, plant	-	-	-	gi|13346194|gb|AAK19619.1|AF336286_1/4.54076e-83/GHMYB9 [Gossypium hirsutum]
CotAD_05215	15.98	42.5	16.84	19.53	6.53	K09422|1|6e-82|301|vvi:100251783|myb proto-oncogene protein, plant	GO:0043231//intracellular membrane-bounded organelle	GO:0003676//nucleic acid binding	-	gi|2921340|gb|AAC04720.1|/1.63567e-133/MYB-like DNA-binding domain protein [Gossypium hirsutum]
CotAD_23271	36.59	66.21	27.54	36.09	10	K09422|1|2e-82|303|vvi:100251783|myb proto-oncogene protein, plant	GO:0043231//intracellular membrane-bounded organelle	GO:0003676//nucleic acid binding	-	gi|23476311|gb|AAN28286.1|/5.26178e-132/myb-like transcription factor 6 [Gossypium hirsutum]
CotAD_03153	35.84	38.32	29.23	47.42	66.23	K09422|1|1e-72|270|pop:POPTR_566512|myb proto-oncogene protein, plant	-	-	-	gi|224111530|ref|XP_002315890.1|/1.14498e-71/predicted protein [Populus trichocarpa]
CotAD_33790	6.15	15.99	15.16	15.53	13.84	K09422|1|2e-86|316|vvi:100233136|myb proto-oncogene protein, plant	GO:0043231//intracellular membrane-bounded organelle	GO:0003676//nucleic acid binding	-	gi|225424191|ref|XP_002284155.1|/2.06497e-85/PREDICTED: transcription repressor MYB4 [Vitis vinifera]
CotAD_59001	12.77	28.32	28.45	24.5	17.55	K09422|1|7e-88|321|vvi:100233136|myb proto-oncogene protein, plant	GO:0043231//intracellular membrane-bounded organelle	GO:0003676//nucleic acid binding	-	gi|225424191|ref|XP_002284155.1|/8.38366e-87/PREDICTED: transcription repressor MYB4 [Vitis vinifera]
CotAD_44093	0.21	0.57	0	0	0	K09422|1|2e-77|286|vvi:100233136|myb proto-oncogene protein, plant	-	-	-	gi|225424191|ref|XP_002284155.1|/2.24936e-76/PREDICTED: transcription repressor MYB4 [Vitis vinifera]
CotAD_67503	2.5	1.33	9.81	12.77	11.91	K09422|1|1e-73|274|vvi:100233136|myb proto-oncogene protein, plant	-	-	-	gi|225424191|ref|XP_002284155.1|/1.53165e-72/PREDICTED: transcription repressor MYB4 [Vitis vinifera]
CotAD_18743	5.14	2.91	0.7	1.66	0	K09422|1|2e-79|293|pop:POPTR_676836|myb proto-oncogene protein, plant	-	-	-	gi|13346190|gb|AAK19617.1|AF336284_1/1.4519e-148/GHMYB36 [Gossypium hirsutum]
CotAD_70562	24.12	18.78	5.22	3.33	1.48	K09422|1|3e-80|296|pop:POPTR_676836|myb proto-oncogene protein, plant	-	-	-	gi|13346190|gb|AAK19617.1|AF336284_1/3.3317e-161/GHMYB36 [Gossypium hirsutum]
CotAD_18745	0	0.17	0	0	0	K09422|1|5e-63|239|vvi:100264614|myb proto-oncogene protein, plant	-	-	-	gi|13346190|gb|AAK19617.1|AF336284_1/1.6401e-94/GHMYB36 [Gossypium hirsutum]
CotAD_70563	0	0	0.32	0.32	0	K09422|1|1e-68|257|vvi:100264614|myb proto-oncogene protein, plant	-	-	-	gi|13346190|gb|AAK19617.1|AF336284_1/1.87989e-106/GHMYB36 [Gossypium hirsutum]
CotAD_18746	0.59	2.11	0.53	0.72	0.18	K09422|1|9e-66|248|pop:POPTR_676836|myb proto-oncogene protein, plant	-	-	-	gi|13346190|gb|AAK19617.1|AF336284_1/1.26172e-87/GHMYB36 [Gossypium hirsutum]
CotAD_06578	12.22	25.95	15.1	10.76	0.15	K09422|1|3e-60|230|vvi:100244051|myb proto-oncogene protein, plant	-	-	-	gi|13346186|gb|AAK19615.1|AF336282_1/1.74525e-132/GHMYB10 [Gossypium hirsutum]
CotAD_46082	82.58	57.71	44.06	40.95	5.57	K09422|1|6e-63|239|vvi:100244051|myb proto-oncogene protein, plant	-	-	-	gi|13346186|gb|AAK19615.1|AF336282_1/5.78297e-144/GHMYB10 [Gossypium hirsutum]
CotAD_18803	21.63	57.25	63.83	72.47	28.54	K09422|1|2e-65|246|vvi:100264512|myb proto-oncogene protein, plant	-	-	-	gi|13346192|gb|AAK19618.1|AF336285_1/4.80046e-135/GHMYB38 [Gossypium hirsutum]
CotAD_23689	42.17	53.51	42.98	39.93	27.04	K09422|1|7e-64|241|vvi:100264512|myb proto-oncogene protein, plant	-	-	-	gi|13346192|gb|AAK19618.1|AF336285_1/2.9056e-140/GHMYB38 [Gossypium hirsutum]
CotAD_30390	1.52	0.37	1.54	1.91	2.92	K09422|1|7e-64|241|pop:POPTR_554533|myb proto-oncogene protein, plant	GO:0043231//intracellular membrane-bounded organelle	GO:0003676//nucleic acid binding	-	gi|224075170|ref|XP_002304570.1|/8.73826e-63/predicted protein [Populus trichocarpa]
CotAD_76514	2.29	1.86	2.24	4.01	4.83	K09422|1|4e-63|239|pop:POPTR_554533|myb proto-oncogene protein, plant	GO:0043231//intracellular membrane-bounded organelle	GO:0003676//nucleic acid binding	-	gi|224075170|ref|XP_002304570.1|/4.30555e-62/predicted protein [Populus trichocarpa]
CotAD_21515	7.25	12.81	10.16	12.72	4.97	K09422|1|1e-84|311|pop:POPTR_755418|myb proto-oncogene protein, plant	-	-	-	gi|290579513|gb|ADD51352.1|/1.65624e-93/TT2 like MYB transcriptoin factor [Theobroma cacao]
CotAD_32565	95.93	89.06	54.39	52.28	35.21	K09422|1|2e-84|310|pop:POPTR_755418|myb proto-oncogene protein, plant	-	-	-	gi|290579513|gb|ADD51352.1|/3.68972e-93/TT2 like MYB transcriptoin factor [Theobroma cacao]
CotAD_01351	0.4	0.2	0.18	0.56	0.55	K09422|1|6e-68|255|vvi:100232899|myb proto-oncogene protein, plant	GO:0043231//intracellular membrane-bounded organelle	GO:0003676//nucleic acid binding	-	gi|290579513|gb|ADD51352.1|/1.52912e-82/TT2 like MYB transcriptoin factor [Theobroma cacao]
CotAD_76879	1.25	0.35	0.32	0.16	0.16	K09422|1|3e-78|289|pop:POPTR_755418|myb proto-oncogene protein, plant	GO:0043231//intracellular membrane-bounded organelle	GO:0003676//nucleic acid binding	-	gi|290579513|gb|ADD51352.1|/1.97444e-100/TT2 like MYB transcriptoin factor [Theobroma cacao]
CotAD_01353	0.9	0.7	1.95	1.48	1.62	K09422|1|6e-85|311|pop:POPTR_774521|myb proto-oncogene protein, plant	-	-	-	gi|290579513|gb|ADD51352.1|/2.38671e-114/TT2 like MYB transcriptoin factor [Theobroma cacao]
CotAD_70585	#N/A	#N/A	#N/A	#N/A	#N/A	#N/A	#N/A	#N/A	#N/A	#N/A
CotAD_02428	#N/A	#N/A	#N/A	#N/A	#N/A	#N/A	#N/A	#N/A	#N/A	#N/A
CotAD_61470	12.35	7.7	11.58	11.72	18.82	K09422|1|7e-83|305|pop:POPTR_571190|myb proto-oncogene protein, plant	GO:0043231//intracellular membrane-bounded organelle	GO:0003676//nucleic acid binding	-	gi|224125834|ref|XP_002319686.1|/8.82751e-82/predicted protein [Populus trichocarpa]
CotAD_59940	2.23	1.57	1.29	2.41	3.95	K09422|1|3e-74|276|pop:POPTR_571190|myb proto-oncogene protein, plant	GO:0043231//intracellular membrane-bounded organelle	GO:0003676//nucleic acid binding	-	gi|224125834|ref|XP_002319686.1|/3.53248e-73/predicted protein [Populus trichocarpa]
CotAD_68783	2.15	0.67	0.62	0.66	3.96	K09422|1|1e-68|258|pop:POPTR_571190|myb proto-oncogene protein, plant	GO:0043231//intracellular membrane-bounded organelle	GO:0003676//nucleic acid binding	-	gi|224125834|ref|XP_002319686.1|/1.38459e-67/predicted protein [Populus trichocarpa]
CotAD_00307	#N/A	#N/A	#N/A	#N/A	#N/A	#N/A	#N/A	#N/A	#N/A	#N/A
CotAD_39686	#N/A	#N/A	#N/A	#N/A	#N/A	#N/A	#N/A	#N/A	#N/A	#N/A
CotAD_00308	0.25	0.25	0.23	0	0	K09422|1|3e-77|285|pop:POPTR_653822|myb proto-oncogene protein, plant	GO:0043231//intracellular membrane-bounded organelle	GO:0003676//nucleic acid binding	-	gi|224088752|ref|XP_002308525.1|/3.11216e-76/predicted protein [Populus trichocarpa]
CotAD_39685	#N/A	#N/A	#N/A	#N/A	#N/A	#N/A	#N/A	#N/A	#N/A	#N/A
CotAD_73848	0.97	4.7	8.88	8.49	8.04	K09422|1|3e-70|262|pop:POPTR_653822|myb proto-oncogene protein, plant	-	-	-	gi|224088752|ref|XP_002308525.1|/3.03036e-69/predicted protein [Populus trichocarpa]
CotAD_61906	2.69	3.65	5.47	5.59	3.44	K09422|1|2e-71|266|pop:POPTR_653822|myb proto-oncogene protein, plant	GO:0043231//intracellular membrane-bounded organelle	GO:0003676//nucleic acid binding	-	gi|224088752|ref|XP_002308525.1|/2.09859e-70/predicted protein [Populus trichocarpa]
CotAD_26900	84.76	143.45	97.8	105.07	49.29	K09422|1|6e-64|241|vvi:100249722|myb proto-oncogene protein, plant	GO:0043231//intracellular membrane-bounded organelle	GO:0003676//nucleic acid binding	-	gi|2921332|gb|AAC04716.1|/6.43999e-114/MYB-like DNA-binding domain protein [Gossypium hirsutum]
CotAD_09725	21.91	24.23	10.22	10.85	5.37	K09422|1|2e-66|249|vvi:100249722|myb proto-oncogene protein, plant	GO:0043231//intracellular membrane-bounded organelle	GO:0003676//nucleic acid binding	-	gi|14269337|gb|AAK58020.1|AF377307_1/2.81335e-103/myb-like transcription factor Myb 3 [Gossypium hirsutum]
CotAD_26974	23.07	11.67	16.14	18.71	12.53	K09422|1|7e-65|244|vvi:100249722|myb proto-oncogene protein, plant	GO:0043231//intracellular membrane-bounded organelle	GO:0003676//nucleic acid binding	-	gi|2921334|gb|AAC04717.1|/4.34037e-104/MYB-like DNA-binding domain protein [Gossypium hirsutum]
CotAD_29930	0.89	2.03	1.34	2.17	3.22	K09422|1|1e-51|200|pop:POPTR_548580|myb proto-oncogene protein, plant	GO:0043231//intracellular membrane-bounded organelle	GO:0003676//nucleic acid binding	-	gi|14269337|gb|AAK58020.1|AF377307_1/1.24211e-55/myb-like transcription factor Myb 3 [Gossypium hirsutum]
CotAD_42940	0	0.48	0	0	0	K09422|1|1e-52|204|pop:POPTR_582403|myb proto-oncogene protein, plant	GO:0043231//intracellular membrane-bounded organelle	GO:0003676//nucleic acid binding	-	gi|14269337|gb|AAK58020.1|AF377307_1/4.43444e-57/myb-like transcription factor Myb 3 [Gossypium hirsutum]
CotAD_02818	14.1	9.13	6.84	6.64	8.73	K09422|1|6e-53|204|vvi:100244963|myb proto-oncogene protein, plant	GO:0043231//intracellular membrane-bounded organelle	GO:0003676//nucleic acid binding;GO:0001071//nucleic acid binding transcription factor activity	GO:0003002//regionalization;GO:0009913//epidermal cell differentiation;GO:0006351//transcription, DNA-dependent;GO:0000904//cell morphogenesis involved in differentiation	gi|281428053|gb|ADA69473.1|/1.08012e-98/MYB transcription factor [Gossypium arboreum]
CotAD_42675	19.57	11.1	4.33	7.23	7.19	K09422|1|3e-54|208|vvi:100244963|myb proto-oncogene protein, plant	GO:0043231//intracellular membrane-bounded organelle	GO:0003676//nucleic acid binding;GO:0001071//nucleic acid binding transcription factor activity	GO:0003002//regionalization;GO:0009913//epidermal cell differentiation;GO:0006351//transcription, DNA-dependent;GO:0000904//cell morphogenesis involved in differentiation	gi|281428053|gb|ADA69473.1|/2.12261e-89/MYB transcription factor [Gossypium arboreum]
CotAD_18666	5.74	1.54	3.29	6.21	2.02	K09422|1|1e-52|203|ath:AT5G14750|myb proto-oncogene protein, plant	GO:0043231//intracellular membrane-bounded organelle	GO:0003676//nucleic acid binding	GO:0003002//regionalization;GO:0009913//epidermal cell differentiation;GO:0006351//transcription, DNA-dependent;GO:0000904//cell morphogenesis involved in differentiation	gi|38091116|emb|CAD71140.1|/7.37173e-105/transcription factor myb109 [Gossypium hirsutum]
CotAD_46807	3.92	6.22	9.72	8.32	6.73	K09422|1|3e-53|206|ath:AT5G14750|myb proto-oncogene protein, plant	GO:0043231//intracellular membrane-bounded organelle	GO:0003676//nucleic acid binding	GO:0003002//regionalization;GO:0009913//epidermal cell differentiation;GO:0006351//transcription, DNA-dependent;GO:0000904//cell morphogenesis involved in differentiation	gi|38091116|emb|CAD71140.1|/8.41481e-109/transcription factor myb109 [Gossypium hirsutum]
CotAD_04222	0	0.18	2.22	1.21	4.96	K09422|1|3e-58|223|pop:POPTR_578919|myb proto-oncogene protein, plant	GO:0043231//intracellular membrane-bounded organelle	GO:0003676//nucleic acid binding;GO:0001071//nucleic acid binding transcription factor activity	GO:0006351//transcription, DNA-dependent	gi|224144163|ref|XP_002325206.1|/4.23071e-57/predicted protein [Populus trichocarpa]
CotAD_38400	0	0	0.2	0	0	K09422|1|3e-52|202|pop:POPTR_578919|myb proto-oncogene protein, plant	-	GO:0003676//nucleic acid binding	GO:0009913//epidermal cell differentiation;GO:0010192//mucilage biosynthetic process;GO:0003006//developmental process involved in reproduction;GO:0010467//gene expression;GO:0000904//cell morphogenesis involved in differentiation	gi|224144163|ref|XP_002325206.1|/3.29488e-51/predicted protein [Populus trichocarpa]
CotAD_29631	3.97	3.26	2.41	0.61	0.61	K09422|1|2e-36|148|vvi:100258469|myb proto-oncogene protein, plant	GO:0043231//intracellular membrane-bounded organelle	GO:0003676//nucleic acid binding;GO:0001071//nucleic acid binding transcription factor activity	GO:0009719;GO:0010057;GO:0006351//transcription, DNA-dependent;GO:0010033//response to organic substance;GO:0000904//cell morphogenesis involved in differentiation	gi|380006413|gb|AFD29597.1|/5.92976e-43/caprice [Gossypium arboreum]
CotAD_42665	3.35	2.19	2.02	0.51	0	K09422|1|5e-34|140|vvi:100258469|myb proto-oncogene protein, plant	GO:0043231//intracellular membrane-bounded organelle	GO:0003676//nucleic acid binding;GO:0001071//nucleic acid binding transcription factor activity	GO:0009719;GO:0010057;GO:0006351//transcription, DNA-dependent;GO:0010033//response to organic substance;GO:0000904//cell morphogenesis involved in differentiation	gi|380006413|gb|AFD29597.1|/7.21292e-41/caprice [Gossypium arboreum]
CotAD_21709	0	0	0	0	1.12	K09422|1|3e-35|144|vvi:100258469|myb proto-oncogene protein, plant	GO:0043231//intracellular membrane-bounded organelle	GO:0003676//nucleic acid binding;GO:0001071//nucleic acid binding transcription factor activity	GO:0009719;GO:0010057;GO:0006351//transcription, DNA-dependent;GO:0010033//response to organic substance;GO:0000904//cell morphogenesis involved in differentiation	gi|380006411|gb|AFD29596.1|/6.89106e-47/triptychon [Gossypium arboreum]
CotAD_17082	0.61	0	0.55	1.12	0	K09422|1|1e-35|145|vvi:100258469|myb proto-oncogene protein, plant	GO:0043231//intracellular membrane-bounded organelle	GO:0003676//nucleic acid binding;GO:0001071//nucleic acid binding transcription factor activity	GO:0009719;GO:0010057;GO:0006351//transcription, DNA-dependent;GO:0010033//response to organic substance;GO:0000904//cell morphogenesis involved in differentiation	gi|380006411|gb|AFD29596.1|/1.34487e-42/triptychon [Gossypium arboreum]
CotAD_05732	3.07	3.02	0	0	0.71	K09422|1|5e-12|67.4|sbi:SORBI_03g028170|myb proto-oncogene protein, plant	GO:0043231//intracellular membrane-bounded organelle	GO:0003676//nucleic acid binding	-	gi|255577725|ref|XP_002529738.1|/2.94302e-18/triptychon and cpc, putative [Ricinus communis]
CotAD_07083	0	1.93	0	2.66	1.32	K09422|1|6e-12|67.0|aly:ARALYDRAFT_677769|myb proto-oncogene protein, plant	GO:0043231//intracellular membrane-bounded organelle	GO:0003676//nucleic acid binding	-	gi|225444383|ref|XP_002267669.1|/7.67959e-22/PREDICTED: transcription factor CPC [Vitis vinifera]
CotAD_42605	7.93	8.71	3.28	1.33	1.32	K09422|1|6e-12|67.0|aly:ARALYDRAFT_677769|myb proto-oncogene protein, plant	GO:0043231//intracellular membrane-bounded organelle	GO:0003676//nucleic acid binding	-	gi|225444383|ref|XP_002267669.1|/1.00298e-21/PREDICTED: transcription factor CPC [Vitis vinifera]
CotAD_05727	31.47	29.6	17.17	12.27	10.92	K09422|1|6e-13|70.5|ath:AT1G01380|myb proto-oncogene protein, plant	GO:0043231//intracellular membrane-bounded organelle	GO:0003676//nucleic acid binding	-	gi|212292505|gb|ACJ24184.1|/5.26069e-39/CAPRICE [Gossypium hirsutum]
CotAD_13114	8.92	14.64	44.62	21.62	19.14	K09422|1|8e-12|66.6|pop:POPTR_772352|myb proto-oncogene protein, plant	GO:0043231//intracellular membrane-bounded organelle	GO:0003676//nucleic acid binding	-	gi|225447310|ref|XP_002280056.1|/8.25606e-24/PREDICTED: transcription factor CPC [Vitis vinifera]
CotAD_72459	8.92	14.64	0	21.62	19.14	K09422|1|8e-12|66.6|pop:POPTR_772352|myb proto-oncogene protein, plant	GO:0043231//intracellular membrane-bounded organelle	GO:0003676//nucleic acid binding	-	gi|225447310|ref|XP_002280056.1|/8.25606e-24/PREDICTED: transcription factor CPC [Vitis vinifera]
CotAD_55008	12.83	10.78	5.53	10.09	2.77	K09422|1|5e-28|121|vvi:100265568|myb proto-oncogene protein, plant	-	-	-	gi|409032149|gb|AFV08639.1|/3.05427e-48/MYB transcription factor [Gossypium hirsutum]
CotAD_50122	3.41	2.15	2.65	2.91	1.99	K09422|1|3e-46|182|pop:POPTR_552998|myb proto-oncogene protein, plant	-	-	-	gi|409032149|gb|AFV08639.1|/5.00659e-64/MYB transcription factor [Gossypium hirsutum]
CotAD_20652	6.03	9.05	2.37	0.92	0	K09422|1|5e-48|189|pop:POPTR_552998|myb proto-oncogene protein, plant	-	-	-	gi|409032149|gb|AFV08639.1|/7.98242e-124/MYB transcription factor [Gossypium hirsutum]
CotAD_55923	#N/A	#N/A	#N/A	#N/A	#N/A	#N/A	#N/A	#N/A	#N/A	#N/A
CotAD_63653	#N/A	#N/A	#N/A	#N/A	#N/A	#N/A	#N/A	#N/A	#N/A	#N/A
CotAD_70670	#N/A	#N/A	#N/A	#N/A	#N/A	#N/A	#N/A	#N/A	#N/A	#N/A
CotAD_16125	#N/A	#N/A	#N/A	#N/A	#N/A	#N/A	#N/A	#N/A	#N/A	#N/A
CotAD_62698	0.25	0.12	0.11	0	0	K09422|1|4e-108|389|pop:POPTR_772945|myb proto-oncogene protein, plant	GO:0043231//intracellular membrane-bounded organelle	GO:0003676//nucleic acid binding	-	gi|224119168|ref|XP_002318003.1|/4.77376e-107/predicted protein [Populus trichocarpa]
CotAD_47467	0.19	0	0	0	0	K09422|1|2e-122|436|vvi:100265285|myb proto-oncogene protein, plant	GO:0043231//intracellular membrane-bounded organelle	GO:0003676//nucleic acid binding;GO:0001071//nucleic acid binding transcription factor activity	GO:0006351//transcription, DNA-dependent;GO:0003006//developmental process involved in reproduction;GO:0000904//cell morphogenesis involved in differentiation	gi|296089991|emb|CBI39810.3|/3.06622e-121/unnamed protein product [Vitis vinifera]
CotAD_10389	38.31	38.11	19.1	18.29	1.57	K09422|1|7e-71|265|pop:POPTR_561710|myb proto-oncogene protein, plant	GO:0043231//intracellular membrane-bounded organelle	GO:0003676//nucleic acid binding	-	gi|224092242|ref|XP_002309524.1|/8.51387e-70/predicted protein [Populus trichocarpa]
CotAD_18708	19.04	12.64	5.78	3.8	0.45	K09422|1|1e-38|158|pop:POPTR_561710|myb proto-oncogene protein, plant	GO:0043231//intracellular membrane-bounded organelle	GO:0003676//nucleic acid binding	-	gi|224092242|ref|XP_002309524.1|/1.55959e-37/predicted protein [Populus trichocarpa]
CotAD_06674	0.37	0	0	0	0	K09422|1|4e-69|259|vvi:100243880|myb proto-oncogene protein, plant	-	-	-	gi|359484326|ref|XP_002280054.2|/5.47929e-68/PREDICTED: myb-related protein 308-like [Vitis vinifera]
CotAD_31445	#N/A	#N/A	#N/A	#N/A	#N/A	#N/A	#N/A	#N/A	#N/A	#N/A
CotAD_23745	#N/A	#N/A	#N/A	#N/A	#N/A	#N/A	#N/A	#N/A	#N/A	#N/A
CotAD_01637	0.61	0.15	0	0	0	K09422|1|7e-86|315|pop:POPTR_558303|myb proto-oncogene protein, plant	-	-	-	gi|224106830|ref|XP_002314299.1|/8.75132e-85/predicted protein [Populus trichocarpa]
CotAD_30018	#N/A	#N/A	#N/A	#N/A	#N/A	#N/A	#N/A	#N/A	#N/A	#N/A
CotAD_55957	0	0.3	0	0	0	K09422|1|9e-94|341|pop:POPTR_558303|myb proto-oncogene protein, plant	-	-	-	gi|224106830|ref|XP_002314299.1|/1.11027e-92/predicted protein [Populus trichocarpa]
CotAD_25128	#N/A	#N/A	#N/A	#N/A	#N/A	#N/A	#N/A	#N/A	#N/A	#N/A
CotAD_22511	#N/A	#N/A	#N/A	#N/A	#N/A	#N/A	#N/A	#N/A	#N/A	#N/A
CotAD_35123	#N/A	#N/A	#N/A	#N/A	#N/A	#N/A	#N/A	#N/A	#N/A	#N/A
CotAD_02837	#N/A	#N/A	#N/A	#N/A	#N/A	#N/A	#N/A	#N/A	#N/A	#N/A
CotAD_18384	0	0	0.17	0.69	0	K09422|1|4e-62|236|vvi:100267549|myb proto-oncogene protein, plant	GO:0043231//intracellular membrane-bounded organelle	GO:0003676//nucleic acid binding	-	gi|315115075|gb|ADT80571.1|/1.87748e-121/DNA-binding transcription factor blind 2 [Gossypium hirsutum]
CotAD_52937	#N/A	#N/A	#N/A	#N/A	#N/A	#N/A	#N/A	#N/A	#N/A	#N/A
CotAD_23420	3.17	2.61	1.18	0.7	0	K09422|1|4e-127|452|pop:POPTR_578627|myb proto-oncogene protein, plant	-	-	-	gi|333101823|gb|AEF14025.1|/0/MYB5 [Gossypium barbadense]
CotAD_61423	2.12	2.43	0.17	0.42	0	K09422|1|1e-127|454|pop:POPTR_578627|myb proto-oncogene protein, plant	-	-	-	gi|333101823|gb|AEF14025.1|/0/MYB5 [Gossypium barbadense]
CotAD_74428	0.16	0.32	0.73	0	0	K09422|1|5e-88|322|gmx:778083|myb proto-oncogene protein, plant	-	-	-	gi|333101823|gb|AEF14025.1|/1.35188e-92/MYB5 [Gossypium barbadense]
CotAD_07560	0.27	0	0.37	0.06	0	K09422|1|2e-118|424|vvi:100262671|myb proto-oncogene protein, plant	-	-	-	gi|302142145|emb|CBI19348.3|/6.31015e-119/unnamed protein product [Vitis vinifera]
CotAD_36038	1.37	1.61	0.37	0.06	0	K09422|1|1e-120|431|vvi:100262671|myb proto-oncogene protein, plant	-	-	-	gi|302142145|emb|CBI19348.3|/3.95242e-121/unnamed protein product [Vitis vinifera]
CotAD_25625	0	0	0	0.22	0	K09422|1|2e-66|249|vvi:100256441|myb proto-oncogene protein, plant	GO:0043231//intracellular membrane-bounded organelle	GO:0003676//nucleic acid binding	-	gi|333101823|gb|AEF14025.1|/2.45629e-66/MYB5 [Gossypium barbadense]
CotAD_37142	0.14	0.27	0.25	0.25	0	K09422|1|5e-91|332|pop:POPTR_563328|myb proto-oncogene protein, plant	-	-	-	gi|224095011|ref|XP_002310327.1|/6.04797e-90/predicted protein [Populus trichocarpa]
CotAD_59729	0	0.13	0	0	0	K09422|1|2e-95|347|vvi:100244588|myb proto-oncogene protein, plant	-	-	-	gi|296090689|emb|CBI41089.3|/3.20817e-94/unnamed protein product [Vitis vinifera]
CotAD_65187	0	0.13	0.12	0.12	0	K09422|1|5e-93|339|vvi:100244588|myb proto-oncogene protein, plant	-	-	-	gi|296090689|emb|CBI41089.3|/6.68943e-92/unnamed protein product [Vitis vinifera]
CotAD_07790	3.37	3.42	3.18	3.88	3.41	K09422|1|0.0|770|rcu:RCOM_0622120|myb proto-oncogene protein, plant	-	-	-	gi|462415424|gb|EMJ20161.1|/0/hypothetical protein PRUPE_ppa003628mg [Prunus persica]
CotAD_44183	2.35	1.41	1.44	2.38	2.37	K09422|1|0.0|768|vvi:100248959|myb proto-oncogene protein, plant	GO:0043231//intracellular membrane-bounded organelle	GO:0003676//nucleic acid binding	-	gi|462415424|gb|EMJ20161.1|/0/hypothetical protein PRUPE_ppa003628mg [Prunus persica]
CotAD_67325	2.98	3	2.06	2.65	2.05	K09422|1|0.0|784|vvi:100248959|myb proto-oncogene protein, plant	GO:0043231//intracellular membrane-bounded organelle	GO:0003676//nucleic acid binding	-	gi|225449813|ref|XP_002275846.1|/0/PREDICTED: transcription factor GAMYB [Vitis vinifera]
CotAD_73356	5.84	3	3.1	4.31	2.39	K09422|1|0.0|779|vvi:100248959|myb proto-oncogene protein, plant	GO:0043231//intracellular membrane-bounded organelle	GO:0003676//nucleic acid binding	-	gi|462415424|gb|EMJ20161.1|/0/hypothetical protein PRUPE_ppa003628mg [Prunus persica]
CotAD_27261	15.2	13.33	13.74	20.84	19.38	K09422|1|0.0|687|vvi:100248959|myb proto-oncogene protein, plant	-	-	-	gi|225449813|ref|XP_002275846.1|/0/PREDICTED: transcription factor GAMYB [Vitis vinifera]
CotAD_13680	3.28	4.29	0.5	3.02	0	K09422|1|1e-35|142|pop:POPTR_751583|myb proto-oncogene protein, plant	GO:0043231//intracellular membrane-bounded organelle	GO:0003676//nucleic acid binding	-	gi|356577400|ref|XP_003556814.1|/2.78423e-35/PREDICTED: transcription factor GAMYB-like [Glycine max]
CotAD_53899	0.34	0.11	0	0	0.21	K09422|1|2e-41|136|aly:ARALYDRAFT_492106|myb proto-oncogene protein, plant	GO:0043231//intracellular membrane-bounded organelle	GO:0003676//nucleic acid binding;GO:0001071//nucleic acid binding transcription factor activity	GO:0006351//transcription, DNA-dependent;GO:0000904//cell morphogenesis involved in differentiation	gi|449463282|ref|XP_004149363.1|/1.44877e-45/PREDICTED: uncharacterized protein LOC101203510 [Cucumis sativus]
CotAD_53901	0.3	0.59	1.63	1.37	1.99	K09422|1|5e-58|223|aly:ARALYDRAFT_482173|myb proto-oncogene protein, plant	GO:0043231//intracellular membrane-bounded organelle	GO:0003676//nucleic acid binding;GO:0001071//nucleic acid binding transcription factor activity	GO:0012501//programmed cell death;GO:0006355//regulation of transcription, DNA-dependent;GO:0010476//gibberellin mediated signaling pathway;GO:0009738//abscisic acid mediated signaling pathway	gi|462408841|gb|EMJ14175.1|/4.07851e-61/hypothetical protein PRUPE_ppa022465mg, partial [Prunus persica]
CotAD_47088	0.09	0	3.26	4.57	0.17	K09422|1|4e-59|227|vvi:100253438|myb proto-oncogene protein, plant	GO:0043231//intracellular membrane-bounded organelle	GO:0003676//nucleic acid binding;GO:0001071//nucleic acid binding transcription factor activity	GO:0012501//programmed cell death;GO:0006355//regulation of transcription, DNA-dependent;GO:0010476//gibberellin mediated signaling pathway;GO:0009738//abscisic acid mediated signaling pathway	gi|209571364|dbj|BAG75111.1|/9.45967e-78/transcription factor MYB811 [Fagus crenata]
CotAD_07013	1.17	0.09	0.71	0.25	0	K09422|1|9e-63|239|ath:AT5G55020|myb proto-oncogene protein, plant	GO:0043231//intracellular membrane-bounded organelle	GO:0003676//nucleic acid binding	-	gi|209571364|dbj|BAG75111.1|/5.16362e-68/transcription factor MYB811 [Fagus crenata]
CotAD_29738	0.63	0.26	2.14	1.81	0.73	K09422|1|5e-63|240|ath:AT5G55020|myb proto-oncogene protein, plant	GO:0043231//intracellular membrane-bounded organelle	GO:0003676//nucleic acid binding	-	gi|209571364|dbj|BAG75111.1|/1.39585e-65/transcription factor MYB811 [Fagus crenata]
CotAD_10711	0.95	1.48	1.54	1.38	0.34	K09422|1|1e-90|330|pop:POPTR_565840|myb proto-oncogene protein, plant	-	-	-	gi|224107541|ref|XP_002314515.1|/1.44065e-89/predicted protein [Populus trichocarpa]
CotAD_49647	0.62	0.81	0.37	0	0.37	K09422|1|2e-92|336|pop:POPTR_565013|myb proto-oncogene protein, plant	-	GO:0001071//nucleic acid binding transcription factor activity	GO:0006351//transcription, DNA-dependent	gi|224099991|ref|XP_002311700.1|/2.25948e-91/predicted protein [Populus trichocarpa]
CotAD_47537	#N/A	#N/A	#N/A	#N/A	#N/A	#N/A	#N/A	#N/A	#N/A	#N/A
CotAD_66183	#N/A	#N/A	#N/A	#N/A	#N/A	#N/A	#N/A	#N/A	#N/A	#N/A
CotAD_23070	0	0	0.58	1.17	0.29	K09422|1|2e-48|189|vvi:100262377|myb proto-oncogene protein, plant	GO:0043231//intracellular membrane-bounded organelle	GO:0003676//nucleic acid binding;GO:0001071//nucleic acid binding transcription factor activity	GO:0006351//transcription, DNA-dependent;GO:0010033//response to organic substance	gi|359481933|ref|XP_002265893.2|/2.28726e-47/PREDICTED: myb-related protein 305 [Vitis vinifera]
CotAD_56936	0	0.21	0.2	0.2	1.37	K09422|1|4e-53|206|pop:POPTR_589497|myb proto-oncogene protein, plant	GO:0043231//intracellular membrane-bounded organelle	-	GO:0009743//response to carbohydrate stimulus	gi|356546018|ref|XP_003541429.1|/5.50131e-60/PREDICTED: myb-related protein Zm38-like [Glycine max]
CotAD_29528	15.02	9.41	1.81	3.49	2.72	K09422|1|5e-82|301|rcu:RCOM_0788410|myb proto-oncogene protein, plant	GO:0043231//intracellular membrane-bounded organelle	-	GO:0009725//response to hormone stimulus;GO:0006351//transcription, DNA-dependent;GO:0009743//response to carbohydrate stimulus;GO:0010038//response to metal ion	gi|255580592|ref|XP_002531120.1|/6.44981e-81/r2r3-myb transcription factor, putative [Ricinus communis]
CotAD_49920	0.2	0.2	0.18	0	0.18	K09422|1|4e-86|315|vvi:100260318|myb proto-oncogene protein, plant	GO:0043231//intracellular membrane-bounded organelle	GO:0001071//nucleic acid binding transcription factor activity	GO:0009725//response to hormone stimulus;GO:0006351//transcription, DNA-dependent;GO:0009743//response to carbohydrate stimulus;GO:0010038//response to metal ion	gi|225435070|ref|XP_002284400.1|/4.31627e-85/PREDICTED: transcription factor MYB59-like [Vitis vinifera]
CotAD_52324	0	0	0	0.08	0	K09422|1|5e-72|269|vvi:100242243|myb proto-oncogene protein, plant	GO:0043231//intracellular membrane-bounded organelle	GO:0003676//nucleic acid binding	-	gi|294847482|gb|ADF43752.1|/2.88313e-78/MYB [Camellia sinensis]
CotAD_44657	0	0	0	0.08	0	K09422|1|9e-68|254|pop:POPTR_666227|myb proto-oncogene protein, plant	GO:0043231//intracellular membrane-bounded organelle	GO:0003676//nucleic acid binding	-	gi|294847482|gb|ADF43752.1|/1.74914e-75/MYB [Camellia sinensis]
CotAD_21792	0	0.16	0.15	0.31	0	K09422|1|4e-77|286|vvi:100242243|myb proto-oncogene protein, plant	-	-	-	gi|359491453|ref|XP_002276526.2|/4.87268e-76/PREDICTED: transcription factor MYB75-like [Vitis vinifera]
CotAD_09079	0.19	0	0	0	0	K09422|1|1e-76|284|vvi:100242243|myb proto-oncogene protein, plant	-	-	-	gi|359491453|ref|XP_002276526.2|/1.5574e-75/PREDICTED: transcription factor MYB75-like [Vitis vinifera]
CotAD_14956	0.64	0.16	0	0.15	0	K09422|1|3e-89|326|vvi:100242243|myb proto-oncogene protein, plant	-	-	-	gi|462420112|gb|EMJ24375.1|/7.0206e-89/hypothetical protein PRUPE_ppa009143mg [Prunus persica]
CotAD_12812	238.89	3.48	3.01	1.63	1.81	K09422|1|3e-46|182|vvi:100242243|myb proto-oncogene protein, plant	-	-	-	gi|359491453|ref|XP_002276526.2|/3.66819e-45/PREDICTED: transcription factor MYB75-like [Vitis vinifera]
CotAD_13277	16.73	0.23	0	0	0	K09422|1|2e-75|280|vvi:100233097|myb proto-oncogene protein, plant	-	-	-	gi|351726530|ref|NP_001235850.1|/5.19442e-75/MYB transcription factor MYB181 [Glycine max]
CotAD_37632	16.36	1.62	0	0	0	K09422|1|1e-74|277|vvi:100233097|myb proto-oncogene protein, plant	-	-	-	gi|351726530|ref|NP_001235850.1|/6.16053e-76/MYB transcription factor MYB181 [Glycine max]
CotAD_07948	51.58	0	0.24	0	0	K09422|1|5e-64|241|vvi:100233097|myb proto-oncogene protein, plant	-	GO:0001071//nucleic acid binding transcription factor activity	GO:0048437//floral organ development;GO:0010476//gibberellin mediated signaling pathway;GO:0006351//transcription, DNA-dependent	gi|440356968|gb|AGC00814.1|/1.68889e-65/EOBI [Petunia x hybrida]
CotAD_20091	#N/A	#N/A	#N/A	#N/A	#N/A	#N/A	#N/A	#N/A	#N/A	#N/A
CotAD_46494	0	0.16	0	0.62	0.76	K09422|1|2e-91|333|pop:POPTR_566874|myb proto-oncogene protein, plant	GO:0043231//intracellular membrane-bounded organelle	-	GO:0009725//response to hormone stimulus;GO:0006970//response to osmotic stress;GO:0051707//response to other organism	gi|224112034|ref|XP_002316060.1|/2.03773e-90/predicted protein [Populus trichocarpa]
CotAD_06007	5.21	0.8	0.15	0.6	0.29	K09422|1|5e-80|295|pop:POPTR_564352|myb proto-oncogene protein, plant	GO:0043231//intracellular membrane-bounded organelle	GO:0003676//nucleic acid binding	GO:0009725//response to hormone stimulus;GO:0006351//transcription, DNA-dependent;GO:0006970//response to osmotic stress;GO:0051707//response to other organism	gi|224099087|ref|XP_002311369.1|/6.47717e-79/predicted protein [Populus trichocarpa]
CotAD_17320	#N/A	#N/A	#N/A	#N/A	#N/A	#N/A	#N/A	#N/A	#N/A	#N/A
CotAD_32711	#N/A	#N/A	#N/A	#N/A	#N/A	#N/A	#N/A	#N/A	#N/A	#N/A
CotAD_39363	#N/A	#N/A	#N/A	#N/A	#N/A	#N/A	#N/A	#N/A	#N/A	#N/A
CotAD_43649	#N/A	#N/A	#N/A	#N/A	#N/A	#N/A	#N/A	#N/A	#N/A	#N/A
CotAD_64321	#N/A	#N/A	#N/A	#N/A	#N/A	#N/A	#N/A	#N/A	#N/A	#N/A
CotAD_28083	28.06	12.62	1.89	2.3	0.23	K09422|1|5e-83|305|rcu:RCOM_1345780|myb proto-oncogene protein, plant	GO:0043231//intracellular membrane-bounded organelle	GO:0003676//nucleic acid binding	-	gi|14249017|gb|AAK57699.1|AF377317_1/5.85433e-154/myb-like transcription factor Myb 5 [Gossypium hirsutum]
CotAD_31433	28.06	12.62	1.89	2.3	0.23	K09422|1|5e-83|305|rcu:RCOM_1345780|myb proto-oncogene protein, plant	GO:0043231//intracellular membrane-bounded organelle	GO:0003676//nucleic acid binding	-	gi|14249017|gb|AAK57699.1|AF377317_1/5.85433e-154/myb-like transcription factor Myb 5 [Gossypium hirsutum]
CotAD_23926	0	0	0.17	0.34	0	K09422|1|7e-77|285|rcu:RCOM_1345780|myb proto-oncogene protein, plant	-	-	-	gi|14249015|gb|AAK57698.1|AF377316_1/4.9868e-90/myb-like transcription factor Myb 5 [Gossypium hirsutum]
CotAD_39269	#N/A	#N/A	#N/A	#N/A	#N/A	#N/A	#N/A	#N/A	#N/A	#N/A
CotAD_23930	0	0.18	0	0	0	K09422|1|2e-83|306|rcu:RCOM_1345780|myb proto-oncogene protein, plant	-	-	-	gi|14249015|gb|AAK57698.1|AF377316_1/2.89355e-93/myb-like transcription factor Myb 5 [Gossypium hirsutum]
CotAD_39267	1.11	1.44	0.17	0	0	K09422|1|1e-84|310|rcu:RCOM_1345780|myb proto-oncogene protein, plant	-	-	-	gi|14249015|gb|AAK57698.1|AF377316_1/8.99486e-95/myb-like transcription factor Myb 5 [Gossypium hirsutum]
CotAD_71842	3.44	3.56	1.92	2.09	0.68	K09422|1|0.0|643|rcu:RCOM_0915890|myb proto-oncogene protein, plant	GO:0043231//intracellular membrane-bounded organelle	-	-	gi|462404085|gb|EMJ09642.1|/0/hypothetical protein PRUPE_ppa003208mg [Prunus persica]
CotAD_75309	3.56	2.35	1.5	1.54	0.68	K09422|1|9e-180|628|rcu:RCOM_0915890|myb proto-oncogene protein, plant	GO:0043231//intracellular membrane-bounded organelle	-	-	gi|462404085|gb|EMJ09642.1|/0/hypothetical protein PRUPE_ppa003208mg [Prunus persica]
CotAD_03373	13.74	13.06	5.96	6.94	5.68	K09422|1|0.0|693|vvi:100256181|myb proto-oncogene protein, plant	GO:0043231//intracellular membrane-bounded organelle	GO:0003676//nucleic acid binding	GO:0034645//cellular macromolecule biosynthetic process;GO:0010467//gene expression;GO:0044238//primary metabolic process	gi|225440364|ref|XP_002270472.1|/0/PREDICTED: uncharacterized protein LOC100256181 [Vitis vinifera]
CotAD_18842	3.86	4.48	2.46	1.41	1.24	K09422|1|2e-134|476|rcu:RCOM_0915890|myb proto-oncogene protein, plant	GO:0043231//intracellular membrane-bounded organelle	GO:0003676//nucleic acid binding;GO:0001071//nucleic acid binding transcription factor activity	GO:0006351//transcription, DNA-dependent	gi|462404085|gb|EMJ09642.1|/3.58659e-135/hypothetical protein PRUPE_ppa003208mg [Prunus persica]
CotAD_11820	#N/A	#N/A	#N/A	#N/A	#N/A	#N/A	#N/A	#N/A	#N/A	#N/A
CotAD_20342	#N/A	#N/A	#N/A	#N/A	#N/A	#N/A	#N/A	#N/A	#N/A	#N/A
CotAD_00209	17.28	21.68	14.16	13.27	4.63	K09422|1|1e-76|286|zma:100285081|myb proto-oncogene protein, plant	-	GO:0003712//transcription cofactor activity	GO:0006351//transcription, DNA-dependent	gi|224143004|ref|XP_002324814.1|/0/predicted protein [Populus trichocarpa]
CotAD_22913	22.68	28.13	14.09	15.06	9.93	K09422|1|6e-76|284|osa:4327399|myb proto-oncogene protein, plant	-	-	-	gi|224092320|ref|XP_002309557.1|/0/predicted protein [Populus trichocarpa]
CotAD_33231	18.8	18.28	10.61	10.89	6.14	K09422|1|7e-76|284|rcu:RCOM_0915890|myb proto-oncogene protein, plant	-	GO:0003712//transcription cofactor activity	GO:0006351//transcription, DNA-dependent;GO:0010564//regulation of cell cycle process	gi|255551038|ref|XP_002516567.1|/0/myb, putative [Ricinus communis]
CotAD_46470	15.8	16.75	8.12	10.19	6.08	K09422|1|5e-76|284|zma:100285081|myb proto-oncogene protein, plant	-	GO:0003712//transcription cofactor activity	GO:0006351//transcription, DNA-dependent;GO:0010564//regulation of cell cycle process	gi|462422333|gb|EMJ26596.1|/0/hypothetical protein PRUPE_ppa000676mg [Prunus persica]
CotAD_20390	0.2	0.13	0	0	0	K09422|1|2e-60|231|zma:100382779|myb proto-oncogene protein, plant	GO:0043231//intracellular membrane-bounded organelle	GO:0003676//nucleic acid binding	-	gi|297742583|emb|CBI34732.3|/6.23095e-86/unnamed protein product [Vitis vinifera]
CotAD_75389	0	0.26	0	0.09	0	K09422|1|2e-62|238|pop:POPTR_801938|myb proto-oncogene protein, plant	-	-	-	gi|297742583|emb|CBI34732.3|/1.21323e-89/unnamed protein product [Vitis vinifera]
CotAD_34316	8.72	3.77	3.75	4.41	2.27	K09422|1|2e-54|211|ppp:PHYPADRAFT_131930|myb proto-oncogene protein, plant	-	-	-	gi|359492779|ref|XP_002278632.2|/8.28625e-97/PREDICTED: transcriptional activator Myb-like [Vitis vinifera]
CotAD_06421	2.18	0.54	2.76	1.52	0.46	K09422|1|2e-54|211|ppp:PHYPADRAFT_131930|myb proto-oncogene protein, plant	-	-	-	gi|359492779|ref|XP_002278632.2|/2.48914e-101/PREDICTED: transcriptional activator Myb-like [Vitis vinifera]
CotAD_49071	3.14	2.28	0.9	1.02	0.98	K09422|1|8e-55|212|ppp:PHYPADRAFT_131930|myb proto-oncogene protein, plant	-	-	-	gi|224085057|ref|XP_002307474.1|/7.43835e-97/predicted protein [Populus trichocarpa]
CotAD_71207	2.63	0.65	0.36	0.68	0	K09422|1|7e-56|215|zma:100382901|myb proto-oncogene protein, plant	-	-	-	gi|224085057|ref|XP_002307474.1|/6.90997e-103/predicted protein [Populus trichocarpa]
CotAD_21852	#N/A	#N/A	#N/A	#N/A	#N/A	#N/A	#N/A	#N/A	#N/A	#N/A
CotAD_02811	0	0.43	0.4	0.8	2.58	K09422|1|2e-68|256|vvi:100257738|myb proto-oncogene protein, plant	GO:0043231//intracellular membrane-bounded organelle	-	GO:0009725//response to hormone stimulus	gi|225456240|ref|XP_002279279.1|/2.05596e-67/PREDICTED: myb-related protein B [Vitis vinifera]
CotAD_42679	0.22	0	0	0	0	K09422|1|3e-70|262|vvi:100257738|myb proto-oncogene protein, plant	GO:0043231//intracellular membrane-bounded organelle	-	GO:0009725//response to hormone stimulus	gi|225456240|ref|XP_002279279.1|/3.67745e-69/PREDICTED: myb-related protein B [Vitis vinifera]
CotAD_34496	26.51	11.5	6.66	9.46	8.29	K09422|1|3e-98|357|pop:POPTR_571286|myb proto-oncogene protein, plant	-	-	-	gi|224126005|ref|XP_002319732.1|/3.31124e-97/predicted protein [Populus trichocarpa]
CotAD_04401	0	0.31	0	0	0	K09422|1|6e-74|275|pop:POPTR_571286|myb proto-oncogene protein, plant	-	-	-	gi|224146065|ref|XP_002325867.1|/5.1274e-74/predicted protein [Populus trichocarpa]
CotAD_30786	#N/A	#N/A	#N/A	#N/A	#N/A	#N/A	#N/A	#N/A	#N/A	#N/A
CotAD_50850	15.52	19.51	8.56	5.93	2.29	K09422|1|8e-106|382|pop:POPTR_571286|myb proto-oncogene protein, plant	GO:0043231//intracellular membrane-bounded organelle	GO:0003676//nucleic acid binding	-	gi|224126005|ref|XP_002319732.1|/9.80134e-105/predicted protein [Populus trichocarpa]
CotAD_55743	9.22	13.23	4.97	4.63	0.57	K09422|1|3e-110|396|pop:POPTR_571286|myb proto-oncogene protein, plant	-	-	-	gi|224126005|ref|XP_002319732.1|/3.84533e-109/predicted protein [Populus trichocarpa]
CotAD_48928	46.3	65.74	20.03	13.94	2.92	K09422|1|3e-67|253|pop:POPTR_564217|myb proto-oncogene protein, plant	GO:0043231//intracellular membrane-bounded organelle	GO:0003676//nucleic acid binding	-	gi|224101373|ref|XP_002312252.1|/4.00154e-66/predicted protein [Populus trichocarpa]
CotAD_45754	16.04	25.41	9.42	10.71	0.11	K09422|1|5e-144|509|vvi:100253313|myb proto-oncogene protein, plant	-	-	-	gi|359473355|ref|XP_002269342.2|/1.79373e-139/PREDICTED: uncharacterized protein LOC100253313 [Vitis vinifera]
CotAD_73833	27.39	32.7	9.92	7.57	0.51	K09422|1|2e-129|460|vvi:100253313|myb proto-oncogene protein, plant	-	-	-	gi|359473355|ref|XP_002269342.2|/8.24414e-127/PREDICTED: uncharacterized protein LOC100253313 [Vitis vinifera]
CotAD_69211	7.58	8.93	2.03	1.24	0.51	K09422|1|6e-123|439|vvi:100253313|myb proto-oncogene protein, plant	-	-	-	gi|359473355|ref|XP_002269342.2|/1.15305e-120/PREDICTED: uncharacterized protein LOC100253313 [Vitis vinifera]
CotAD_29836	2.54	2.78	2.08	1.8	1.76	K09422|1|6e-90|329|rcu:RCOM_0086960|myb proto-oncogene protein, plant	-	-	-	gi|224101083|ref|XP_002312135.1|/1.06441e-90/predicted protein [Populus trichocarpa]
CotAD_40508	7.53	7.42	4.81	3.04	3.62	K09422|1|3e-115|413|vvi:100240975|myb proto-oncogene protein, plant	GO:0043231//intracellular membrane-bounded organelle	-	GO:0009725//response to hormone stimulus;GO:0006351//transcription, DNA-dependent;GO:0006970//response to osmotic stress	gi|116734642|gb|ABK20308.1|/4.57733e-119/Myb transcription factor [Malus x domestica]
CotAD_04925	15.03	15.98	13.14	12.5	9.48	K09422|1|7e-28|121|rcu:RCOM_0086960|myb proto-oncogene protein, plant	GO:0043231//intracellular membrane-bounded organelle	GO:0003676//nucleic acid binding	-	gi|224101085|ref|XP_002312136.1|/1.43405e-28/predicted protein [Populus trichocarpa]
CotAD_03305	5.64	5.36	3.25	4.3	2.6	K09422|1|1e-134|478|vvi:100256309|myb proto-oncogene protein, plant	-	-	-	gi|225440558|ref|XP_002276375.1|/1.38395e-133/PREDICTED: uncharacterized protein LOC100256309 [Vitis vinifera]
CotAD_18908	10.23	10.03	9.21	8.54	4.01	K09422|1|5e-134|475|vvi:100256309|myb proto-oncogene protein, plant	-	-	-	gi|225440558|ref|XP_002276375.1|/6.89383e-133/PREDICTED: uncharacterized protein LOC100256309 [Vitis vinifera]
CotAD_17392	1.48	1.08	0.58	0.29	0.38	K09422|1|5e-45|179|zma:100502222|myb proto-oncogene protein, plant	GO:0043231//intracellular membrane-bounded organelle	GO:0003676//nucleic acid binding	-	gi|255574816|ref|XP_002528315.1|/8.21367e-67/r2r3-myb transcription factor, putative [Ricinus communis]
CotAD_69361	0	4.32	1.34	0.87	0	K09422|1|5e-45|179|zma:100502222|myb proto-oncogene protein, plant	GO:0043231//intracellular membrane-bounded organelle	GO:0003676//nucleic acid binding	-	gi|255574816|ref|XP_002528315.1|/9.70252e-68/r2r3-myb transcription factor, putative [Ricinus communis]
CotAD_35878	5.59	12.25	5.66	11.17	18.23	K09422|1|9e-44|173|zma:100284969|myb proto-oncogene protein, plant	GO:0043231//intracellular membrane-bounded organelle	GO:0003676//nucleic acid binding	-	gi|255538416|ref|XP_002510273.1|/8.78803e-54/r2r3-myb transcription factor, putative [Ricinus communis]
CotAD_54664	0.51	0.5	0.7	2.36	4.66	K09422|1|5e-45|178|zma:100502222|myb proto-oncogene protein, plant	-	-	-	gi|225458515|ref|XP_002284237.1|/6.71855e-68/PREDICTED: transcriptional activator Myb [Vitis vinifera]
CotAD_54534	32.38	15.41	4.54	5.24	0.37	K09422|1|3e-46|183|sbi:SORBI_02g013010|myb proto-oncogene protein, plant	-	-	-	gi|224137362|ref|XP_002327107.1|/2.43301e-64/predicted protein [Populus trichocarpa]
CotAD_56095	28.48	7.22	0.97	3.68	0	K09422|1|3e-46|183|sbi:SORBI_02g013010|myb proto-oncogene protein, plant	-	-	-	gi|224137362|ref|XP_002327107.1|/6.40266e-65/predicted protein [Populus trichocarpa]
CotAD_38241	1.17	0.23	0	0	0	K09422|1|3e-44|176|ath:AT4G37260|myb proto-oncogene protein, plant	-	GO:0001071//nucleic acid binding transcription factor activity	GO:0009725//response to hormone stimulus;GO:0006351//transcription, DNA-dependent;GO:0009743//response to carbohydrate stimulus;GO:0010038//response to metal ion	gi|462420763|gb|EMJ25026.1|/5.04289e-62/hypothetical protein PRUPE_ppa010735mg [Prunus persica]
CotAD_38480	#N/A	#N/A	#N/A	#N/A	#N/A	#N/A	#N/A	#N/A	#N/A	#N/A
CotAD_25564	103.7	39.52	31.32	20.31	23.8	K09422|1|1e-78|290|vvi:100233128|myb proto-oncogene protein, plant	-	-	-	gi|224136836|ref|XP_002326957.1|/3.81181e-88/predicted protein [Populus trichocarpa]
CotAD_75718	40.27	18.86	13	6.41	4.96	K09422|1|6e-60|228|pop:POPTR_1083038|myb proto-oncogene protein, plant	GO:0043231//intracellular membrane-bounded organelle	GO:0003676//nucleic acid binding	-	gi|340396210|gb|AEK32395.1|/1.07089e-76/putative R2R3-MYB transcription factor [Citrus sinensis]
CotAD_03677	6.59	6.88	1.58	2.67	4.46	K09422|1|3e-87|319|vvi:100233128|myb proto-oncogene protein, plant	-	-	-	gi|340396210|gb|AEK32395.1|/1.45789e-99/putative R2R3-MYB transcription factor [Citrus sinensis]
CotAD_19591	113.97	83.78	59.43	66.29	58.38	K09422|1|8e-69|256|ath:AT4G37260|myb proto-oncogene protein, plant	GO:0043231//intracellular membrane-bounded organelle	GO:0003676//nucleic acid binding;GO:0001071//nucleic acid binding transcription factor activity	GO:0009725//response to hormone stimulus;GO:0006351//transcription, DNA-dependent;GO:0009743//response to carbohydrate stimulus;GO:0010038//response to metal ion	gi|15235484|ref|NP_195443.1|/7.99235e-68/myb domain protein 73 [Arabidopsis thaliana]
CotAD_56556	39.72	44.16	20.56	20.62	10.74	K09422|1|6e-89|325|rcu:RCOM_1153840|myb proto-oncogene protein, plant	-	-	GO:0009725//response to hormone stimulus;GO:0009743//response to carbohydrate stimulus;GO:0010038//response to metal ion	gi|146217447|gb|ABQ10816.1|/1.66179e-90/putative R2R3-Myb transcription factor [Citrus sinensis]
CotAD_65011	26.28	19.27	14.4	18.32	15.86	K09422|1|5e-85|312|rcu:RCOM_1153840|myb proto-oncogene protein, plant	-	-	-	gi|146217447|gb|ABQ10816.1|/2.74551e-85/putative R2R3-Myb transcription factor [Citrus sinensis]
CotAD_08917	1.02	1.4	1.67	2.06	0.56	K09422|1|3e-53|206|vvi:100233128|myb proto-oncogene protein, plant	-	-	-	gi|470140452|ref|XP_004305954.1|/3.46462e-55/PREDICTED: transcription factor MYB44-like [Fragaria vesca subsp. vesca]
CotAD_31262	0	0.2	0.56	0.56	0	K09422|1|4e-51|199|vvi:100233128|myb proto-oncogene protein, plant	GO:0043231//intracellular membrane-bounded organelle	GO:0003676//nucleic acid binding	-	gi|470140452|ref|XP_004305954.1|/3.96403e-51/PREDICTED: transcription factor MYB44-like [Fragaria vesca subsp. vesca]
CotAD_14330	0.8	1.97	40.77	21.19	12.01	K09422|1|7e-55|211|vvi:100233128|myb proto-oncogene protein, plant	GO:0043231//intracellular membrane-bounded organelle	GO:0003676//nucleic acid binding	-	gi|470140452|ref|XP_004305954.1|/1.29828e-57/PREDICTED: transcription factor MYB44-like [Fragaria vesca subsp. vesca]
CotAD_41346	1.56	1.14	1.27	0.58	1.66	K09422|1|3e-55|213|ath:AT4G37260|myb proto-oncogene protein, plant	GO:0043231//intracellular membrane-bounded organelle	GO:0003676//nucleic acid binding	GO:0009725//response to hormone stimulus;GO:0009743//response to carbohydrate stimulus;GO:0010038//response to metal ion	gi|470140452|ref|XP_004305954.1|/1.57987e-57/PREDICTED: transcription factor MYB44-like [Fragaria vesca subsp. vesca]
CotAD_24126	0.59	0.46	0.63	1.16	0.12	K09422|1|2e-55|213|ath:AT4G37260|myb proto-oncogene protein, plant	GO:0043231//intracellular membrane-bounded organelle	GO:0003676//nucleic acid binding	GO:0009725//response to hormone stimulus;GO:0009743//response to carbohydrate stimulus;GO:0010038//response to metal ion	gi|470140452|ref|XP_004305954.1|/1.57987e-57/PREDICTED: transcription factor MYB44-like [Fragaria vesca subsp. vesca]
CotAD_24127	0.59	0.46	0	0	0.12	K09422|1|1e-55|214|ath:AT4G37260|myb proto-oncogene protein, plant	GO:0043231//intracellular membrane-bounded organelle	GO:0003676//nucleic acid binding	GO:0009725//response to hormone stimulus;GO:0009743//response to carbohydrate stimulus;GO:0010038//response to metal ion	gi|470140452|ref|XP_004305954.1|/4.15755e-58/PREDICTED: transcription factor MYB44-like [Fragaria vesca subsp. vesca]
CotAD_26484	13.5	15.56	16.99	34.11	23.15	K09422|1|0.0|649|vvi:100246639|myb proto-oncogene protein, plant	-	GO:0003676//nucleic acid binding;GO:0001071//nucleic acid binding transcription factor activity	GO:0009913//epidermal cell differentiation;GO:0006351//transcription, DNA-dependent	gi|296086403|emb|CBI31992.3|/0/unnamed protein product [Vitis vinifera]
CotAD_61308	10.95	12.7	17.3	23.12	20.11	K09422|1|9e-179|624|vvi:100246639|myb proto-oncogene protein, plant	-	GO:0003676//nucleic acid binding;GO:0001071//nucleic acid binding transcription factor activity	GO:0009913//epidermal cell differentiation;GO:0006351//transcription, DNA-dependent	gi|296086403|emb|CBI31992.3|/8.9271e-178/unnamed protein product [Vitis vinifera]
CotAD_69138	4.75	9.4	5.27	7.16	4.04	K09422|1|5e-175|612|vvi:100246639|myb proto-oncogene protein, plant	-	GO:0003676//nucleic acid binding;GO:0001071//nucleic acid binding transcription factor activity	GO:0009913//epidermal cell differentiation;GO:0006351//transcription, DNA-dependent	gi|296086403|emb|CBI31992.3|/4.58482e-174/unnamed protein product [Vitis vinifera]
CotAD_74949	3.58	6.51	5.4	8.29	8.41	K09422|1|2e-134|477|vvi:100246639|myb proto-oncogene protein, plant	-	GO:0003676//nucleic acid binding;GO:0001071//nucleic acid binding transcription factor activity	GO:0009913//epidermal cell differentiation	gi|296086403|emb|CBI31992.3|/2.34324e-133/unnamed protein product [Vitis vinifera]
CotAD_01834	#N/A	#N/A	#N/A	#N/A	#N/A	#N/A	#N/A	#N/A	#N/A	#N/A
CotAD_42811	#N/A	#N/A	#N/A	#N/A	#N/A	#N/A	#N/A	#N/A	#N/A	#N/A
CotAD_01167	0.61	0.45	1.37	0.28	0.96	K09422|1|3e-78|290|rcu:RCOM_1609110|myb proto-oncogene protein, plant	GO:0043231//intracellular membrane-bounded organelle	-	GO:0003006//developmental process involved in reproduction	gi|255541106|ref|XP_002511617.1|/3.93741e-77/r2r3-myb transcription factor, putative [Ricinus communis]
CotAD_38954	0.15	0.15	0.41	0	0	K09422|1|1e-94|344|rcu:RCOM_1609110|myb proto-oncogene protein, plant	GO:0043231//intracellular membrane-bounded organelle	-	GO:0003006//developmental process involved in reproduction	gi|255541106|ref|XP_002511617.1|/1.75925e-93/r2r3-myb transcription factor, putative [Ricinus communis]
CotAD_07943	0	0	0.86	1.14	5.69	K09422|1|3e-68|257|pop:POPTR_549529|myb proto-oncogene protein, plant	GO:0043231//intracellular membrane-bounded organelle	GO:0003676//nucleic acid binding;GO:0001071//nucleic acid binding transcription factor activity	GO:0006351//transcription, DNA-dependent	gi|224060115|ref|XP_002300044.1|/4.04521e-67/predicted protein [Populus trichocarpa]
CotAD_60763	0	0	0.8	0.81	4.54	K09422|1|2e-47|186|ath:AT3G27785|myb proto-oncogene protein, plant	GO:0043231//intracellular membrane-bounded organelle	GO:0003676//nucleic acid binding;GO:0001071//nucleic acid binding transcription factor activity	GO:0048868//pollen tube development;GO:0045595//regulation of cell differentiation;GO:0048229//gametophyte development;GO:0006351//transcription, DNA-dependent	gi|116831242|gb|ABK28575.1|/1.82988e-46/unknown [Arabidopsis thaliana]
CotAD_49892	0.47	0.08	0	0.07	0	K09422|1|3e-90|330|rcu:RCOM_1510450|myb proto-oncogene protein, plant	-	GO:0001071//nucleic acid binding transcription factor activity	GO:0048868//pollen tube development;GO:0045595//regulation of cell differentiation;GO:0048229//gametophyte development;GO:0006351//transcription, DNA-dependent	gi|462406879|gb|EMJ12343.1|/2.02339e-94/hypothetical protein PRUPE_ppa026791mg [Prunus persica]
CotAD_50022	0.16	0.08	0	0.07	0	K09422|1|3e-90|329|rcu:RCOM_1510450|myb proto-oncogene protein, plant	-	GO:0001071//nucleic acid binding transcription factor activity	GO:0048868//pollen tube development;GO:0045595//regulation of cell differentiation;GO:0048229//gametophyte development;GO:0006351//transcription, DNA-dependent	gi|462406879|gb|EMJ12343.1|/7.68886e-94/hypothetical protein PRUPE_ppa026791mg [Prunus persica]
CotAD_66013	0.19	0.38	0.35	0.18	17.02	K09422|1|9e-72|268|pop:POPTR_768092|myb proto-oncogene protein, plant	-	GO:0003676//nucleic acid binding	GO:0006351//transcription, DNA-dependent	gi|224104298|ref|XP_002313387.1|/1.11403e-70/predicted protein [Populus trichocarpa]
CotAD_26735	0	0	0	0	0.7	K09422|1|6e-86|316|rcu:RCOM_0611570|myb proto-oncogene protein, plant	-	-	-	gi|255569291|ref|XP_002525613.1|/7.55267e-85/myb119, putative [Ricinus communis]
CotAD_28953	#N/A	#N/A	#N/A	#N/A	#N/A	#N/A	#N/A	#N/A	#N/A	#N/A
CotAD_37536	0.21	0	0.09	0	1.74	K09422|1|2e-91|334|rcu:RCOM_0611570|myb proto-oncogene protein, plant	-	-	-	gi|255569291|ref|XP_002525613.1|/3.10605e-90/myb119, putative [Ricinus communis]
CotAD_04502	20.46	26.11	19.75	17.13	9.98	K12860|1|0.0|1272|rcu:RCOM_0609050|pre-mRNA-splicing factor CDC5/CEF1	GO:0009536//plastid	GO:0003676//nucleic acid binding;GO:0001071//nucleic acid binding transcription factor activity	GO:0002218//activation of innate immune response;GO:0006351//transcription, DNA-dependent	gi|255561929|ref|XP_002521973.1|/0/cell division control protein, putative [Ricinus communis]
CotAD_29703	20.53	21.94	16.43	16.24	11.47	K12860|1|0.0|1277|rcu:RCOM_0609050|pre-mRNA-splicing factor CDC5/CEF1	GO:0009536//plastid	GO:0003676//nucleic acid binding;GO:0001071//nucleic acid binding transcription factor activity	GO:0002218//activation of innate immune response;GO:0006351//transcription, DNA-dependent	gi|255561929|ref|XP_002521973.1|/0/cell division control protein, putative [Ricinus communis]
CotAD_12191	12.65	19.02	14.1	14.79	7.92	K12860|1|0.0|1278|vvi:100243262|pre-mRNA-splicing factor CDC5/CEF1	GO:0009536//plastid	GO:0003676//nucleic acid binding;GO:0001071//nucleic acid binding transcription factor activity	GO:0002218//activation of innate immune response;GO:0006351//transcription, DNA-dependent	gi|225453042|ref|XP_002265478.1|/0/PREDICTED: cell division cycle 5-like protein [Vitis vinifera]
CotAD_48096	16.47	20.55	12.56	10.31	4.71	K12860|1|0.0|1294|vvi:100243262|pre-mRNA-splicing factor CDC5/CEF1	GO:0009536//plastid	GO:0003676//nucleic acid binding;GO:0001071//nucleic acid binding transcription factor activity	GO:0002218//activation of innate immune response;GO:0006351//transcription, DNA-dependent	gi|225453042|ref|XP_002265478.1|/0/PREDICTED: cell division cycle 5-like protein [Vitis vinifera]
CotAD_19009	33.85	41.88	15.07	19.22	7.16	K09422|1|2e-139|493|vvi:100256209|myb proto-oncogene protein, plant	-	-	-	gi|225440368|ref|XP_002266427.1|/2.72447e-138/PREDICTED: transcription factor AS1 [Vitis vinifera]
CotAD_61896	25.95	29.56	10.42	8.7	2.1	K09422|1|2e-139|493|vvi:100256209|myb proto-oncogene protein, plant	-	-	-	gi|225440368|ref|XP_002266427.1|/2.08606e-138/PREDICTED: transcription factor AS1 [Vitis vinifera]
CotAD_21811	4.4	3.66	3.42	2.64	1.6	K09422|1|0.0|662|vvi:100268025|myb proto-oncogene protein, plant	-	-	-	gi|359491495|ref|XP_002278062.2|/0/PREDICTED: uncharacterized protein LOC100268025 [Vitis vinifera]
CotAD_61130	11.39	9.21	5.54	6.3	3.6	K09422|1|0.0|668|rcu:RCOM_0571150|myb proto-oncogene protein, plant	-	-	GO:0006351//transcription, DNA-dependent	gi|359491495|ref|XP_002278062.2|/0/PREDICTED: uncharacterized protein LOC100268025 [Vitis vinifera]
CotAD_09506	23.62	18.46	13.21	13.14	8.48	-	-	-	-	gi|255588298|ref|XP_002534561.1|/0/conserved hypothetical protein [Ricinus communis]
CotAD_18461	28.06	23.07	14.5	11.26	8.72	-	-	-	-	gi|255588298|ref|XP_002534561.1|/0/conserved hypothetical protein [Ricinus communis]
CotAD_40220	8.78	5.23	4.2	4.31	3.61	-	-	-	-	gi|255588298|ref|XP_002534561.1|/0/conserved hypothetical protein [Ricinus communis]
CotAD_38576	9.33	5.55	5.16	7.17	5.41	-	-	-	-	gi|255588298|ref|XP_002534561.1|/0/conserved hypothetical protein [Ricinus communis]
CotAD_03381	2.81	2.26	2.27	1.83	0.83	-	-	-	-	gi|224087427|ref|XP_002308162.1|/1.49532e-146/predicted protein [Populus trichocarpa]
CotAD_52103	3.63	3.73	1.76	1.82	1.72	-	-	-	-	gi|462401963|gb|EMJ07520.1|/3.72046e-145/hypothetical protein PRUPE_ppa002522mg [Prunus persica]
CotAD_07158	4.25	5.14	3.99	6.37	2.92	-	GO:0044427//chromosomal part	GO:0003690//double-stranded DNA binding	GO:0044260;GO:0090304	gi|198075760|gb|ACH81292.1|/1.58532e-176/putative double-strand telomere binding protein 1 [Carica papaya]
CotAD_31130	25.26	17	16.83	23.58	23.05	-	-	-	-	gi|462417473|gb|EMJ22210.1|/0/hypothetical protein PRUPE_ppa002374mg [Prunus persica]
CotAD_38678	47.72	52.82	19.38	19.01	5.41	K09422|1|2e-08|59.3|rcu:RCOM_0654820|myb proto-oncogene protein, plant	-	-	GO:0006970//response to osmotic stress;GO:0010038//response to metal ion	gi|297743022|emb|CBI35889.3|/1.24806e-173/unnamed protein product [Vitis vinifera]
CotAD_38177	43.7	46.77	18.48	16.78	6.04	K09422|1|9e-09|60.5|rcu:RCOM_0654820|myb proto-oncogene protein, plant	-	-	GO:0006970//response to osmotic stress;GO:0010038//response to metal ion	gi|462413298|gb|EMJ18347.1|/0/hypothetical protein PRUPE_ppa003052mg [Prunus persica]
CotAD_30539	42.55	38.09	20.01	27.37	12.23	K09422|1|2e-08|59.3|rcu:RCOM_0654820|myb proto-oncogene protein, plant	GO:0043231//intracellular membrane-bounded organelle	GO:0003676//nucleic acid binding	-	gi|297741622|emb|CBI32754.3|/8.06706e-76/unnamed protein product [Vitis vinifera]
CotAD_18367	81.27	75.68	40.91	44.29	21.45	-	GO:0043231//intracellular membrane-bounded organelle	GO:0003676//nucleic acid binding	-	gi|297741622|emb|CBI32754.3|/1.2016e-73/unnamed protein product [Vitis vinifera]
CotAD_52926	55.83	58.27	33.41	40.79	21.58	-	GO:0043231//intracellular membrane-bounded organelle	GO:0003676//nucleic acid binding	-	gi|356548325|ref|XP_003542553.1|/9.32282e-58/PREDICTED: uncharacterized protein LOC100810255 [Glycine max]
CotAD_00889	16.47	13.97	8.28	7.61	3.05	K11111|1|2e-11|69.7|osa:4340310|telomeric repeat-binding factor 2;K09422|2|2e-06|53.1|rcu:RCOM_0654820|myb proto-oncogene protein, plant	-	-	-	gi|470117161|ref|XP_004294731.1|/5.37739e-45/PREDICTED: uncharacterized protein LOC101296074 [Fragaria vesca subsp. vesca]
CotAD_15155	20.61	19.26	10.9	9.25	4.43	K11111|1|8e-13|74.3|osa:4340310|telomeric repeat-binding factor 2;K09422|2|1e-06|53.9|aly:ARALYDRAFT_485345|myb proto-oncogene protein, plant	-	-	-	gi|462402734|gb|EMJ08291.1|/1.10619e-29/hypothetical protein PRUPE_ppa023474mg [Prunus persica]
CotAD_17230	44.84	46.71	26.3	27.8	16.96	K11111|1|2e-06|52.8|osa:4340310|telomeric repeat-binding factor 2	-	-	-	gi|297739691|emb|CBI29873.3|/1.13221e-89/unnamed protein product [Vitis vinifera]
CotAD_20535	26.46	28.71	19.23	15.85	10.67	-	-	-	-	gi|297739691|emb|CBI29873.3|/1.52636e-88/unnamed protein product [Vitis vinifera]
CotAD_30170	35.56	31.18	16.05	19.45	8.56	-	-	-	-	gi|224065645|ref|XP_002301900.1|/4.70282e-43/predicted protein [Populus trichocarpa]
CotAD_44917	48.24	46.11	23.28	24.23	12.39	-	-	-	-	gi|255539006|ref|XP_002510568.1|/5.26638e-34/hypothetical protein RCOM_1598630 [Ricinus communis]
CotAD_24974	9.31	13.33	4.4	4.45	2.93	-	-	-	-	gi|255539006|ref|XP_002510568.1|/3.59409e-48/hypothetical protein RCOM_1598630 [Ricinus communis]
CotAD_10875	2.91	4.31	2.21	1.28	0.94	-	-	-	GO:0010033//response to organic substance	gi|255539006|ref|XP_002510568.1|/2.96833e-49/hypothetical protein RCOM_1598630 [Ricinus communis]
CotAD_23933	7.94	7.07	5.18	4.01	3.36	K11324|1|0.0|712|pop:POPTR_807470|DNA methyltransferase 1-associated protein 1	GO:0043231//intracellular membrane-bounded organelle	GO:0003676//nucleic acid binding;GO:0016741;GO:0001071//nucleic acid binding transcription factor activity	GO:0006355//regulation of transcription, DNA-dependent;GO:0006730//one-carbon metabolic process	gi|224128250|ref|XP_002320280.1|/0/predicted protein [Populus trichocarpa]
CotAD_39266	17.21	14.47	12.91	12.04	6.67	K11324|1|0.0|702|pop:POPTR_807470|DNA methyltransferase 1-associated protein 1	GO:0043231//intracellular membrane-bounded organelle	GO:0003676//nucleic acid binding;GO:0016741;GO:0001071//nucleic acid binding transcription factor activity	GO:0006355//regulation of transcription, DNA-dependent;GO:0006730//one-carbon metabolic process	gi|224128250|ref|XP_002320280.1|/0/predicted protein [Populus trichocarpa]
CotAD_17330	11.39	31.21	19.6	15.78	10.13	K11654|1|0.0|1702|rcu:RCOM_0680240|SWI/SNF-related matrix-associated actin-dependent regulator of chromatin subfamily A member 5 [EC:3.6.4.-]	GO:0043234//protein complex;GO:0043231//intracellular membrane-bounded organelle	GO:0003676//nucleic acid binding;GO:0003682//chromatin binding;GO:0042623//ATPase activity, coupled;GO:0032559	GO:0006338//chromatin remodeling;GO:0040007//growth;GO:0048229//gametophyte development	gi|255551667|ref|XP_002516879.1|/0/helicase, putative [Ricinus communis]
CotAD_32702	17.49	40.29	30.1	22.3	14.37	K11654|1|0.0|1696|rcu:RCOM_0680240|SWI/SNF-related matrix-associated actin-dependent regulator of chromatin subfamily A member 5 [EC:3.6.4.-]	GO:0043234//protein complex;GO:0043231//intracellular membrane-bounded organelle	GO:0003676//nucleic acid binding;GO:0003682//chromatin binding;GO:0042623//ATPase activity, coupled;GO:0032559	GO:0006338//chromatin remodeling;GO:0040007//growth;GO:0048229//gametophyte development	gi|255551667|ref|XP_002516879.1|/0/helicase, putative [Ricinus communis]
CotAD_07787	32.67	21.9	19.02	13.43	6.43	K09522|1|0.0|711|pop:POPTR_555116|DnaJ homolog subfamily C member 2	-	GO:0005488//binding	-	gi|224073082|ref|XP_002303963.1|/0/predicted protein [Populus trichocarpa]
CotAD_07789	28.6	28.67	17.81	15.67	9.05	K09522|1|0.0|746|pop:POPTR_829311|DnaJ homolog subfamily C member 2	-	GO:0005488//binding	-	gi|224057202|ref|XP_002299170.1|/0/predicted protein [Populus trichocarpa]
CotAD_44182	19.85	20.66	13.07	14.16	8.61	K09522|1|0.0|788|pop:POPTR_829311|DnaJ homolog subfamily C member 2	-	GO:0005515//protein binding	-	gi|224057202|ref|XP_002299170.1|/0/predicted protein [Populus trichocarpa]
CotAD_44180	23.54	24.12	14.64	16.15	9.99	K09522|1|2e-162|570|pop:POPTR_829311|DnaJ homolog subfamily C member 2	-	-	-	gi|224057202|ref|XP_002299170.1|/2.58433e-161/predicted protein [Populus trichocarpa]
CotAD_56322	21.13	26.21	12.12	15.02	9.16	K15198|1|8e-88|323|rcu:RCOM_1448120|transcription factor TFIIIB component B''	-	-	-	gi|255543763|ref|XP_002512944.1|/1.11811e-86/conserved hypothetical protein [Ricinus communis]
CotAD_22523	9.42	6.51	3.98	2.95	2.32	K09422|1|7e-08|57.4|sbi:SORBI_03g039470|myb proto-oncogene protein, plant	-	GO:0001071//nucleic acid binding transcription factor activity;GO:0003676//nucleic acid binding	-	gi|225435385|ref|XP_002282624.1|/3.26885e-123/PREDICTED: uncharacterized protein LOC100260316 [Vitis vinifera]
CotAD_35112	#N/A	#N/A	#N/A	#N/A	#N/A	#N/A	#N/A	#N/A	#N/A	#N/A
CotAD_04591	28.32	29.11	19.6	16.24	12.98	K09422|1|5e-08|58.2|osa:4342365|myb proto-oncogene protein, plant	-	-	-	gi|225435385|ref|XP_002282624.1|/8.24147e-125/PREDICTED: uncharacterized protein LOC100260316 [Vitis vinifera]
CotAD_49648	2.57	1.78	1.89	1.05	0.21	K09422|1|1e-40|164|vvi:100246221|myb proto-oncogene protein, plant	-	-	-	gi|225435894|ref|XP_002266116.1|/1.42015e-39/PREDICTED: transcription factor GAMYB-like [Vitis vinifera]
CotAD_08465	8.25	13.04	5.11	4.19	2.17	-	-	-	-	gi|255575993|ref|XP_002528892.1|/2.07957e-62/hypothetical protein RCOM_0187400 [Ricinus communis]
CotAD_19641	8.64	19.54	8.47	8.57	1.22	-	-	-	-	gi|224141537|ref|XP_002324126.1|/7.08875e-71/predicted protein [Populus trichocarpa]
CotAD_60334	35.75	34.86	21.59	22.76	14.71	-	-	-	-	gi|255551695|ref|XP_002516893.1|/0/always early, putative [Ricinus communis]
CotAD_34886	10.29	12.76	7.3	6.36	4.41	-	-	GO:0005488//binding	-	gi|462403771|gb|EMJ09328.1|/0/hypothetical protein PRUPE_ppa000472mg [Prunus persica]
CotAD_32614	2.11	2.55	1.42	1.24	0.72	-	-	-	-	gi|462403771|gb|EMJ09328.1|/0/hypothetical protein PRUPE_ppa000472mg [Prunus persica]
CotAD_63122	1.1	1.13	0.64	0.44	0.54	-	-	-	-	gi|462403771|gb|EMJ09328.1|/0/hypothetical protein PRUPE_ppa000472mg [Prunus persica]
CotAD_32357	9.53	7.27	9.93	7.96	7.62	-	-	-	-	gi|255583943|ref|XP_002532719.1|/9.47122e-102/ubiquitin-protein ligase, putative [Ricinus communis]
CotAD_36390	24.53	20.75	11.12	10.91	5.93	K11649|1|0.0|786|pop:POPTR_559267|SWI/SNF related-matrix-associated actin-dependent regulator of chromatin subfamily C	GO:0005634//nucleus	GO:0005488//binding	-	gi|224082324|ref|XP_002306648.1|/0/chromatin remodeling complex subunit [Populus trichocarpa]
CotAD_67058	15.86	16.03	8.52	7.57	2.58	K11649|1|0.0|772|vvi:100253973|SWI/SNF related-matrix-associated actin-dependent regulator of chromatin subfamily C	GO:0005634//nucleus	GO:0005488//binding	-	gi|224082324|ref|XP_002306648.1|/0/chromatin remodeling complex subunit [Populus trichocarpa]
CotAD_34360	28.25	22.35	11.58	12.39	6.86	K11649|1|8e-158|555|vvi:100250960|SWI/SNF related-matrix-associated actin-dependent regulator of chromatin subfamily C	-	-	-	gi|225456390|ref|XP_002280389.1|/1.08632e-156/PREDICTED: SWI/SNF complex subunit SWI3A [Vitis vinifera]
CotAD_60177	32.12	22.1	15.51	14.77	8.45	K11649|1|5e-163|572|vvi:100250960|SWI/SNF related-matrix-associated actin-dependent regulator of chromatin subfamily C	-	-	-	gi|225456390|ref|XP_002280389.1|/6.49996e-162/PREDICTED: SWI/SNF complex subunit SWI3A [Vitis vinifera]
CotAD_32208	35.42	32.5	25.65	24.78	11.47	K11649|1|2e-132|470|pop:POPTR_550727|SWI/SNF related-matrix-associated actin-dependent regulator of chromatin subfamily C	GO:0005634//nucleus	GO:0005515//protein binding	-	gi|224061835|ref|XP_002300622.1|/2.73632e-131/chromatin remodeling complex subunit [Populus trichocarpa]
CotAD_49371	21.75	22.15	13.98	13.98	6.18	K11649|1|4e-130|462|pop:POPTR_550727|SWI/SNF related-matrix-associated actin-dependent regulator of chromatin subfamily C	GO:0005634//nucleus	GO:0005515//protein binding	-	gi|224061835|ref|XP_002300622.1|/5.70558e-129/chromatin remodeling complex subunit [Populus trichocarpa]
CotAD_23053	8.73	8.48	5.45	5.01	3	-	GO:0043231//intracellular membrane-bounded organelle	GO:0005488//binding	-	gi|297741635|emb|CBI32767.3|/0/unnamed protein product [Vitis vinifera]
CotAD_39835	9.51	10.96	5.53	5.99	2.85	-	GO:0043231//intracellular membrane-bounded organelle	GO:0005488//binding	-	gi|297741635|emb|CBI32767.3|/0/unnamed protein product [Vitis vinifera]
CotAD_22094	1.74	1.3	1.47	1.64	1.3	-	-	-	-	gi|296086046|emb|CBI31487.3|/1.02342e-177/unnamed protein product [Vitis vinifera]
CotAD_24185	22.52	18.99	14.56	13.25	8.77	-	-	-	-	gi|147771380|emb|CAN62996.1|/0/hypothetical protein VITISV_026902 [Vitis vinifera]
CotAD_73139	17.69	14.37	10.45	10.74	7.86	-	-	-	-	gi|462416773|gb|EMJ21510.1|/0/hypothetical protein PRUPE_ppa000126mg [Prunus persica]
CotAD_46652	19.4	16.31	10.96	10.61	5.35	-	-	-	-	gi|462416773|gb|EMJ21510.1|/0/hypothetical protein PRUPE_ppa000126mg [Prunus persica]
CotAD_74372	28.95	21.72	15.07	16.59	9.55	-	-	-	-	gi|359486527|ref|XP_002274774.2|/0/PREDICTED: uncharacterized protein LOC100240985 [Vitis vinifera]
CotAD_20324	17.7	14.27	9.11	7.88	2.53	K11314|1|0.0|772|rcu:RCOM_0863470|transcriptional adapter 2-alpha	GO:0043231//intracellular membrane-bounded organelle	GO:0046914//transition metal ion binding;GO:0003676//nucleic acid binding;GO:0003712//transcription cofactor activity;GO:0001071//nucleic acid binding transcription factor activity	GO:0009725//response to hormone stimulus;GO:0009409//response to cold;GO:0008283//cell proliferation	gi|359495620|ref|XP_002262737.2|/0/PREDICTED: transcriptional adapter ADA2b-like [Vitis vinifera]
CotAD_67261	14.18	16.1	7.15	5.69	3.37	K11314|1|0.0|732|rcu:RCOM_0863470|transcriptional adapter 2-alpha	GO:0043231//intracellular membrane-bounded organelle	GO:0005488//binding;GO:0003712//transcription cofactor activity;GO:0001071//nucleic acid binding transcription factor activity	GO:0009725//response to hormone stimulus;GO:0009409//response to cold;GO:0008283//cell proliferation	gi|359495620|ref|XP_002262737.2|/0/PREDICTED: transcriptional adapter ADA2b-like [Vitis vinifera]
CotAD_56290	9.16	12.99	5.95	5.18	3.04	K11314|1|0.0|743|rcu:RCOM_1592950|transcriptional adapter 2-alpha	-	GO:0005488//binding	-	gi|255538484|ref|XP_002510307.1|/0/transcriptional adaptor, putative [Ricinus communis]
CotAD_63149	12	13.07	9.5	8.83	5.28	K11314|1|0.0|734|rcu:RCOM_1592950|transcriptional adapter 2-alpha	-	GO:0005488//binding	-	gi|255538484|ref|XP_002510307.1|/0/transcriptional adaptor, putative [Ricinus communis]
CotAD_65770	8.21	9	6.05	4.75	2.64	-	GO:0043231//intracellular membrane-bounded organelle	-	-	gi|470129814|ref|XP_004300803.1|/5.69448e-145/PREDICTED: AT-rich interactive domain-containing protein 2-like [Fragaria vesca subsp. vesca]
CotAD_00714	6.79	4.86	2.27	2.92	1.3	K11723|1|5e-06|50.8|ath:AT5G55040|bromodomain-containing protein 7/9	-	-	-	gi|255560800|ref|XP_002521413.1|/6.172e-139/conserved hypothetical protein [Ricinus communis]
CotAD_51020	14.36	13.53	6.77	6.19	2.22	-	-	-	-	gi|255560800|ref|XP_002521413.1|/2.68016e-134/conserved hypothetical protein [Ricinus communis]
CotAD_22200	10.4	10.27	4.17	4.61	1.84	K11723|1|6e-07|53.9|ath:AT5G55040|bromodomain-containing protein 7/9	-	-	-	gi|255560800|ref|XP_002521413.1|/1.71314e-114/conserved hypothetical protein [Ricinus communis]
CotAD_39937	8.72	10.33	5.35	4.66	4.3	-	-	-	-	gi|255544738|ref|XP_002513430.1|/5.90747e-92/DNA binding protein, putative [Ricinus communis]
CotAD_67149	2.91	2.74	1.99	0.94	0.23	-	-	-	-	gi|255544738|ref|XP_002513430.1|/2.11844e-97/DNA binding protein, putative [Ricinus communis]
CotAD_20494	64.08	44.55	26.38	41.86	17.13	-	-	-	-	gi|462397538|gb|EMJ03206.1|/2.53031e-54/hypothetical protein PRUPE_ppa023366mg, partial [Prunus persica]
CotAD_17187	42.33	35.95	21.39	26.22	16.76	-	-	-	-	gi|297741222|emb|CBI32173.3|/1.11715e-56/unnamed protein product [Vitis vinifera]
CotAD_17188	55.67	42.15	25.55	27.07	19.18	-	-	-	-	gi|462397538|gb|EMJ03206.1|/2.0007e-99/hypothetical protein PRUPE_ppa023366mg, partial [Prunus persica]
CotAD_20492	32	25.32	16.17	19.64	13.41	-	-	-	-	gi|470137229|ref|XP_004304372.1|/1.75587e-95/PREDICTED: uncharacterized protein LOC101292525 [Fragaria vesca subsp. vesca]
CotAD_19544	12.42	10.24	6.52	7.36	3.69	-	-	-	-	gi|302142071|emb|CBI19274.3|/3.01124e-116/unnamed protein product [Vitis vinifera]
CotAD_68647	12.5	9.23	6.03	5.72	2.46	-	-	-	-	gi|302142071|emb|CBI19274.3|/3.67247e-122/unnamed protein product [Vitis vinifera]
CotAD_01243	8.43	5.49	7.62	7.84	6.29	K12134|1|6e-20|96.7|aly:ARALYDRAFT_904154|circadian clock associated 1;K12133|2|8e-20|96.3|ath:AT1G01060|LATE ELONGATED HYPOCOTYL	-	-	-	gi|462414705|gb|EMJ19442.1|/7.07925e-113/hypothetical protein PRUPE_ppa008029mg [Prunus persica]
CotAD_64052	8.38	4.22	4.48	4.28	7.21	K12134|1|6e-20|96.7|aly:ARALYDRAFT_904154|circadian clock associated 1;K12133|2|8e-20|96.3|ath:AT1G01060|LATE ELONGATED HYPOCOTYL	-	-	-	gi|224130382|ref|XP_002320823.1|/1.21253e-112/predicted protein [Populus trichocarpa]
CotAD_17034	5.57	6.19	3.16	3.6	2.66	K12133|1|9e-26|116|ath:AT1G01060|LATE ELONGATED HYPOCOTYL;K12134|2|2e-25|115|aly:ARALYDRAFT_904154|circadian clock associated 1	-	-	-	gi|224130382|ref|XP_002320823.1|/9.79539e-115/predicted protein [Populus trichocarpa]
CotAD_64014	5.37	4.91	2.85	3.42	1.79	K12134|1|7e-18|90.1|aly:ARALYDRAFT_904154|circadian clock associated 1;K12133|3|9e-18|89.7|ath:AT1G01060|LATE ELONGATED HYPOCOTYL	-	-	-	gi|224130382|ref|XP_002320823.1|/4.94744e-105/predicted protein [Populus trichocarpa]
CotAD_76227	16.06	10.77	7.48	5.49	8.13	K12134|1|6e-26|116|aly:ARALYDRAFT_904154|circadian clock associated 1;K12133|2|2e-25|114|ath:AT1G01060|LATE ELONGATED HYPOCOTYL	-	-	GO:0009725//response to hormone stimulus;GO:0006970//response to osmotic stress;GO:0010038//response to metal ion	gi|462415153|gb|EMJ19890.1|/1.72457e-109/hypothetical protein PRUPE_ppa008749mg [Prunus persica]
CotAD_57855	31.63	18.59	16.25	17.8	29.18	K12134|1|2e-15|81.3|aly:ARALYDRAFT_904154|circadian clock associated 1;K12133|2|3e-15|80.9|ath:AT1G01060|LATE ELONGATED HYPOCOTYL	-	-	GO:0009725//response to hormone stimulus;GO:0006970//response to osmotic stress;GO:0010038//response to metal ion	gi|255545170|ref|XP_002513646.1|/4.62118e-105/DNA binding protein, putative [Ricinus communis]
CotAD_02694	23.13	15.66	16.14	14.64	18.27	K12134|1|4e-19|93.6|aly:ARALYDRAFT_904154|circadian clock associated 1;K12133|2|5e-19|93.2|ath:AT1G01060|LATE ELONGATED HYPOCOTYL	-	GO:0001071//nucleic acid binding transcription factor activity	GO:0009725//response to hormone stimulus;GO:0006351//transcription, DNA-dependent;GO:0006970//response to osmotic stress;GO:0010038//response to metal ion	gi|255545170|ref|XP_002513646.1|/2.67208e-101/DNA binding protein, putative [Ricinus communis]
CotAD_14190	18.9	15.65	12.79	14.17	15.9	K12134|1|4e-19|93.6|aly:ARALYDRAFT_904154|circadian clock associated 1;K12133|2|5e-19|93.2|ath:AT1G01060|LATE ELONGATED HYPOCOTYL	-	GO:0001071//nucleic acid binding transcription factor activity	GO:0009725//response to hormone stimulus;GO:0006351//transcription, DNA-dependent;GO:0006970//response to osmotic stress;GO:0010038//response to metal ion	gi|255545170|ref|XP_002513646.1|/8.59578e-100/DNA binding protein, putative [Ricinus communis]
CotAD_03322	33.94	22.45	16.56	21.14	15.83	K12133|1|3e-20|97.4|ath:AT1G01060|LATE ELONGATED HYPOCOTYL;K12134|2|6e-20|96.3|aly:ARALYDRAFT_904154|circadian clock associated 1	GO:0043231//intracellular membrane-bounded organelle	GO:0003676//nucleic acid binding;GO:0001071//nucleic acid binding transcription factor activity	GO:0010038//response to metal ion;GO:0009725//response to hormone stimulus;GO:0048511//rhythmic process;GO:0006970//response to osmotic stress;GO:0006351//transcription, DNA-dependent	gi|449440371|ref|XP_004137958.1|/3.15643e-102/PREDICTED: transcription factor ASG4-like [Cucumis sativus]
CotAD_18892	6.43	2.54	2.95	4.22	3.47	K12133|1|3e-16|84.3|ath:AT1G01060|LATE ELONGATED HYPOCOTYL;K12134|2|4e-16|83.6|aly:ARALYDRAFT_904154|circadian clock associated 1	GO:0043231//intracellular membrane-bounded organelle	-	GO:0010038//response to metal ion;GO:0009725//response to hormone stimulus;GO:0048511//rhythmic process;GO:0006970//response to osmotic stress	gi|356503694|ref|XP_003520640.1|/9.5558e-92/PREDICTED: transcription factor ASG4-like [Glycine max]
CotAD_32839	9.98	7.5	3.37	4.03	3.95	K12133|1|9e-102|369|ath:AT1G01060|LATE ELONGATED HYPOCOTYL;K12134|3|7e-80|296|aly:ARALYDRAFT_904154|circadian clock associated 1	-	-	-	gi|51980218|gb|AAU20773.1|/0/late elongated hypocotyl [Castanea sativa]
CotAD_39072	5.33	3.38	1.29	1.41	1.63	K12133|1|4e-104|377|ath:AT1G01060|LATE ELONGATED HYPOCOTYL;K12134|3|2e-44|179|aly:ARALYDRAFT_904154|circadian clock associated 1	-	-	-	gi|51980218|gb|AAU20773.1|/0/late elongated hypocotyl [Castanea sativa]
CotAD_33121	39.91	28.89	8.77	16.69	13.35	K12133|1|1e-110|399|ath:AT1G01060|LATE ELONGATED HYPOCOTYL;K12134|3|3e-87|321|aly:ARALYDRAFT_904154|circadian clock associated 1	-	-	-	gi|51980218|gb|AAU20773.1|/0/late elongated hypocotyl [Castanea sativa]
CotAD_48388	10.28	5.12	3.07	4.89	8.53	K12134|1|2e-25|115|aly:ARALYDRAFT_904154|circadian clock associated 1;K12133|3|2e-25|115|ath:AT1G01060|LATE ELONGATED HYPOCOTYL	-	-	-	gi|224118068|ref|XP_002317724.1|/2.90892e-96/predicted protein [Populus trichocarpa]
CotAD_66863	4.05	1.82	0.78	0.76	0	K12134|1|7e-27|116|aly:ARALYDRAFT_904154|circadian clock associated 1;K12133|3|3e-24|108|ath:AT1G01060|LATE ELONGATED HYPOCOTYL;K02219|5|4e-06|47.8|vvi:100261930|cyclin-dependent kinase regulatory subunit CKS1	GO:0043231//intracellular membrane-bounded organelle	GO:0003676//nucleic acid binding	-	gi|449507174|ref|XP_004162953.1|/1.44624e-36/PREDICTED: uncharacterized LOC101217341 [Cucumis sativus]
CotAD_17833	5.5	2.19	0.53	2.38	0.43	K12133|1|5e-20|97.1|ath:AT1G01060|LATE ELONGATED HYPOCOTYL;K12134|2|9e-20|96.3|aly:ARALYDRAFT_904154|circadian clock associated 1	-	-	-	gi|224118068|ref|XP_002317724.1|/2.43539e-72/predicted protein [Populus trichocarpa]
CotAD_30985	3.01	1.77	1.14	1.37	1.24	K12133|1|4e-26|117|ath:AT1G01060|LATE ELONGATED HYPOCOTYL;K12134|2|2e-25|115|aly:ARALYDRAFT_904154|circadian clock associated 1	-	-	-	gi|224118068|ref|XP_002317724.1|/8.40447e-84/predicted protein [Populus trichocarpa]
CotAD_06648	6.18	5.11	5.84	7.99	13.51	-	-	GO:0046872//metal ion binding;GO:0003676//nucleic acid binding	-	gi|255546173|ref|XP_002514146.1|/2.46232e-64/conserved hypothetical protein [Ricinus communis]
CotAD_68233	1.24	2.35	1.41	1.38	2.8	-	-	GO:0046872//metal ion binding;GO:0003676//nucleic acid binding	-	gi|462397744|gb|EMJ03412.1|/4.60688e-63/hypothetical protein PRUPE_ppa008425mg [Prunus persica]
CotAD_00411	0	1.14	0.53	2.13	2.8	-	-	GO:0005488//binding	-	gi|225444961|ref|XP_002282498.1|/6.67468e-60/PREDICTED: uncharacterized protein LOC100247499 [Vitis vinifera]
CotAD_17237	0	0	0	0.14	0	K12133|1|7e-06|49.7|aly:ARALYDRAFT_470177|LATE ELONGATED HYPOCOTYL	-	GO:0005488//binding	-	gi|462415282|gb|EMJ20019.1|/1.15697e-65/hypothetical protein PRUPE_ppa010092mg [Prunus persica]
CotAD_17497	0	0	0	0	0.14	K12133|1|1e-06|52.4|aly:ARALYDRAFT_470177|LATE ELONGATED HYPOCOTYL;K12134|2|1e-06|52.0|aly:ARALYDRAFT_904154|circadian clock associated 1	-	GO:0005488//binding	-	gi|470146824|ref|XP_004309020.1|/1.09727e-60/PREDICTED: uncharacterized protein LOC101301055 [Fragaria vesca subsp. vesca]
CotAD_31817	#N/A	#N/A	#N/A	#N/A	#N/A	#N/A	#N/A	#N/A	#N/A	#N/A
CotAD_02071	0.21	0.21	0.38	0.39	2.67	-	-	-	-	gi|297733857|emb|CBI15104.3|/2.50055e-55/unnamed protein product [Vitis vinifera]
CotAD_68954	1.19	0	1.08	3.55	5.94	-	-	-	-	gi|460391829|ref|XP_004241521.1|/7.92574e-47/PREDICTED: transcription factor MYB1R1-like [Solanum lycopersicum]
CotAD_09639	6.62	3.57	2.44	1.9	0.75	-	-	GO:0005488//binding	GO:0010038//response to metal ion;GO:0009725//response to hormone stimulus;GO:0006970//response to osmotic stress	gi|225442479|ref|XP_002283785.1|/3.41752e-117/PREDICTED: uncharacterized protein LOC100241227 [Vitis vinifera]
CotAD_70812	6.77	3.71	2.17	3.66	0.87	-	-	GO:0005488//binding	GO:0010038//response to metal ion;GO:0009725//response to hormone stimulus;GO:0006970//response to osmotic stress	gi|225442479|ref|XP_002283785.1|/1.53406e-117/PREDICTED: uncharacterized protein LOC100241227 [Vitis vinifera]
CotAD_35249	12.14	18.67	15.66	9.75	6.28	-	-	GO:0046872//metal ion binding;GO:0003676//nucleic acid binding	-	gi|225468749|ref|XP_002274350.1|/4.61152e-129/PREDICTED: transcription factor MYB1R1 [Vitis vinifera]
CotAD_26904	63.23	45.09	28.54	32.99	14.19	-	-	GO:0003676//nucleic acid binding;GO:0046872//metal ion binding	GO:0010038//response to metal ion;GO:0009725//response to hormone stimulus;GO:0006970//response to osmotic stress	gi|224138664|ref|XP_002326659.1|/1.24943e-110/predicted protein [Populus trichocarpa]
CotAD_46186	163.34	103.92	64.67	83.29	41.49	-	-	GO:0003676//nucleic acid binding;GO:0046872//metal ion binding	GO:0010038//response to metal ion;GO:0009725//response to hormone stimulus;GO:0006970//response to osmotic stress	gi|224138664|ref|XP_002326659.1|/4.01927e-109/predicted protein [Populus trichocarpa]
CotAD_34210	43.09	22.37	22.41	18.98	8.05	-	GO:0043231//intracellular membrane-bounded organelle	GO:0003676//nucleic acid binding;GO:0046914//transition metal ion binding;GO:0001071//nucleic acid binding transcription factor activity	GO:0010038//response to metal ion;GO:0009725//response to hormone stimulus;GO:0006970//response to osmotic stress;GO:0006351//transcription, DNA-dependent	gi|351723019|ref|NP_001237520.1|/2.17008e-78/MYB transcription factor MYB93 [Glycine max]
CotAD_68115	72.46	32.72	31.2	36.5	17.43	-	GO:0043231//intracellular membrane-bounded organelle	GO:0003676//nucleic acid binding;GO:0046914//transition metal ion binding;GO:0001071//nucleic acid binding transcription factor activity	GO:0010038//response to metal ion;GO:0009725//response to hormone stimulus;GO:0006970//response to osmotic stress;GO:0006351//transcription, DNA-dependent	gi|296085699|emb|CBI29498.3|/5.3575e-69/unnamed protein product [Vitis vinifera]
CotAD_09699	15.33	20.02	9.44	7.84	2.83	K09422|1|1e-102|370|rcu:RCOM_0654820|myb proto-oncogene protein, plant	GO:0000785//chromatin;GO:0043231//intracellular membrane-bounded organelle	GO:0003676//nucleic acid binding	GO:0009725//response to hormone stimulus;GO:0006970//response to osmotic stress;GO:0034728//nucleosome organization;GO:0010038//response to metal ion	gi|255560719|ref|XP_002521373.1|/1.37628e-101/transcription factor, putative [Ricinus communis]
CotAD_53995	15.34	15.73	10.56	7.83	6.03	K09422|1|2e-103|373|rcu:RCOM_0654820|myb proto-oncogene protein, plant	GO:0000785//chromatin;GO:0043231//intracellular membrane-bounded organelle	GO:0003676//nucleic acid binding	GO:0009725//response to hormone stimulus;GO:0006970//response to osmotic stress;GO:0034728//nucleosome organization;GO:0010038//response to metal ion	gi|255560719|ref|XP_002521373.1|/2.7731e-102/transcription factor, putative [Ricinus communis]
CotAD_23712	55.23	48.22	27.83	24.94	13.74	K09422|1|4e-77|285|pop:POPTR_582938|myb proto-oncogene protein, plant	-	-	GO:0009725//response to hormone stimulus;GO:0006970//response to osmotic stress;GO:0010038//response to metal ion	gi|224122558|ref|XP_002330511.1|/5.44455e-76/single myb histone [Populus trichocarpa]
CotAD_24079	21.96	22.81	13.42	15.11	6.75	K09422|1|7e-92|335|rcu:RCOM_0835000|myb proto-oncogene protein, plant	GO:0043231//intracellular membrane-bounded organelle;GO:0000785//chromatin	GO:0003690//double-stranded DNA binding;GO:0042802//identical protein binding;GO:0001071//nucleic acid binding transcription factor activity	GO:0010038//response to metal ion;GO:0009725//response to hormone stimulus;GO:0006970//response to osmotic stress;GO:0034728//nucleosome organization	gi|470106866|ref|XP_004289777.1|/1.39176e-91/PREDICTED: telomere repeat-binding factor 1-like [Fragaria vesca subsp. vesca]
CotAD_37038	6.43	4.08	1.84	4.02	2.29	K09422|1|2e-82|303|rcu:RCOM_0580970|myb proto-oncogene protein, plant	GO:0000785//chromatin;GO:0043231//intracellular membrane-bounded organelle	GO:0003676//nucleic acid binding	GO:0034728//nucleosome organization	gi|462401277|gb|EMJ06834.1|/1.00167e-81/hypothetical protein PRUPE_ppa009220mg [Prunus persica]
CotAD_58497	2.58	2.59	2.02	1.27	1.86	K09422|1|2e-78|290|rcu:RCOM_0580970|myb proto-oncogene protein, plant	GO:0043229//intracellular organelle	-	-	gi|462401277|gb|EMJ06834.1|/1.02208e-78/hypothetical protein PRUPE_ppa009220mg [Prunus persica]
CotAD_33590	9.13	7.99	3.95	6.26	4.75	K09422|1|5e-87|318|rcu:RCOM_0580970|myb proto-oncogene protein, plant	GO:0000785//chromatin;GO:0043231//intracellular membrane-bounded organelle	GO:0003676//nucleic acid binding	GO:0034728//nucleosome organization	gi|449448210|ref|XP_004141859.1|/3.97687e-86/PREDICTED: telomere repeat-binding factor 2-like [Cucumis sativus]
CotAD_53955	10.37	8.61	10.65	6.51	10.9	K09422|1|8e-81|298|rcu:RCOM_0580970|myb proto-oncogene protein, plant	GO:0043229//intracellular organelle	-	-	gi|449448210|ref|XP_004141859.1|/2.49674e-80/PREDICTED: telomere repeat-binding factor 2-like [Cucumis sativus]
CotAD_31747	14.89	11.79	7.01	7.98	4.15	K11649|1|0.0|850|pop:POPTR_759649|SWI/SNF related-matrix-associated actin-dependent regulator of chromatin subfamily C	-	-	-	gi|462395097|gb|EMJ00896.1|/0/hypothetical protein PRUPE_ppa000770mg [Prunus persica]
CotAD_48578	5.76	5.41	2.4	4.87	0.61	-	GO:0043231//intracellular membrane-bounded organelle	GO:0003676//nucleic acid binding	-	gi|297735143|emb|CBI17505.3|/9.84237e-22/unnamed protein product [Vitis vinifera]
CotAD_45564	2.16	1.08	0	0	0	-	GO:0043231//intracellular membrane-bounded organelle	GO:0003676//nucleic acid binding	-	gi|297735143|emb|CBI17505.3|/3.99595e-23/unnamed protein product [Vitis vinifera]
CotAD_21172	4.82	2.04	0.63	0.64	0.63	-	GO:0043231//intracellular membrane-bounded organelle	GO:0003676//nucleic acid binding	GO:0006351//transcription, DNA-dependent	gi|224133822|ref|XP_002327689.1|/3.41499e-22/predicted protein [Populus trichocarpa]
CotAD_03762	0	0	0.6	0.61	2.42	-	GO:0043231//intracellular membrane-bounded organelle	GO:0003676//nucleic acid binding	-	gi|224133822|ref|XP_002327689.1|/1.73332e-26/predicted protein [Populus trichocarpa]
CotAD_37269	#N/A	#N/A	#N/A	#N/A	#N/A	#N/A	#N/A	#N/A	#N/A	#N/A
CotAD_08370	47.52	2.31	0.53	0	0.54	-	GO:0043231//intracellular membrane-bounded organelle	GO:0003676//nucleic acid binding;GO:0001071//nucleic acid binding transcription factor activity	GO:0006351//transcription, DNA-dependent	gi|224105389|ref|XP_002313794.1|/2.60531e-30/predicted protein [Populus trichocarpa]
CotAD_31760	98.08	4.06	0	0	0	-	GO:0043231//intracellular membrane-bounded organelle	GO:0003676//nucleic acid binding	-	gi|224105389|ref|XP_002313794.1|/1.4789e-25/predicted protein [Populus trichocarpa]
CotAD_08879	12.92	0.72	0	0	0	K09522|1|1e-07|52.8|gmx:100806665|DnaJ homolog subfamily C member 2	GO:0043231//intracellular membrane-bounded organelle	GO:0003676//nucleic acid binding	-	gi|462396864|gb|EMJ02663.1|/2.17368e-29/hypothetical protein PRUPE_ppa014060mg [Prunus persica]
CotAD_75805	37.92	4.6	0.86	0.87	0	K09522|1|2e-06|48.5|gmx:100806665|DnaJ homolog subfamily C member 2	GO:0043231//intracellular membrane-bounded organelle	GO:0003676//nucleic acid binding;GO:0001071//nucleic acid binding transcription factor activity	GO:0009606//tropism;GO:0006351//transcription, DNA-dependent;GO:0003006//developmental process involved in reproduction;GO:0009639//response to red or far red light	gi|357509297|ref|XP_003624937.1|/5.47369e-28/hypothetical protein MTR_7g089210 [Medicago truncatula]
CotAD_15922	#N/A	#N/A	#N/A	#N/A	#N/A	#N/A	#N/A	#N/A	#N/A	#N/A
CotAD_19178	#N/A	#N/A	#N/A	#N/A	#N/A	#N/A	#N/A	#N/A	#N/A	#N/A
CotAD_38214	#N/A	#N/A	#N/A	#N/A	#N/A	#N/A	#N/A	#N/A	#N/A	#N/A
CotAD_38505	#N/A	#N/A	#N/A	#N/A	#N/A	#N/A	#N/A	#N/A	#N/A	#N/A
CotAD_67449	#N/A	#N/A	#N/A	#N/A	#N/A	#N/A	#N/A	#N/A	#N/A	#N/A
CotAD_13488	0	0	0	0	0.59	-	GO:0043231//intracellular membrane-bounded organelle	GO:0003676//nucleic acid binding	-	gi|462421540|gb|EMJ25803.1|/1.66433e-29/hypothetical protein PRUPE_ppa026982mg, partial [Prunus persica]
CotAD_76631	#N/A	#N/A	#N/A	#N/A	#N/A	#N/A	#N/A	#N/A	#N/A	#N/A
CotAD_47430	#N/A	#N/A	#N/A	#N/A	#N/A	#N/A	#N/A	#N/A	#N/A	#N/A
CotAD_56130	#N/A	#N/A	#N/A	#N/A	#N/A	#N/A	#N/A	#N/A	#N/A	#N/A
CotAD_38217	145.18	272.67	55.56	42.06	3.12	-	GO:0043231//intracellular membrane-bounded organelle	GO:0003676//nucleic acid binding	-	gi|255538654|ref|XP_002510392.1|/6.87841e-31/DNA binding protein, putative [Ricinus communis]
CotAD_13494	16.23	1.71	0	1.07	1.59	-	GO:0043231//intracellular membrane-bounded organelle	GO:0003676//nucleic acid binding	-	gi|255538654|ref|XP_002510392.1|/1.20348e-35/DNA binding protein, putative [Ricinus communis]
CotAD_38502	36.83	82.66	16.98	5.25	1.57	-	-	GO:0003676//nucleic acid binding	-	gi|255538654|ref|XP_002510392.1|/1.32625e-34/DNA binding protein, putative [Ricinus communis]
CotAD_02357	#N/A	#N/A	#N/A	#N/A	#N/A	#N/A	#N/A	#N/A	#N/A	#N/A
CotAD_12075	6.99	7.46	2.44	4.73	2.15	K09522|1|2e-08|57.8|aly:ARALYDRAFT_478482|DnaJ homolog subfamily C member 2	GO:0043231//intracellular membrane-bounded organelle	GO:0003676//nucleic acid binding;GO:0001071//nucleic acid binding transcription factor activity	GO:0006351//transcription, DNA-dependent	gi|255544127|ref|XP_002513126.1|/2.90051e-124/DNA binding protein, putative [Ricinus communis]
CotAD_38106	17.76	17.07	15.46	18.55	9.75	K09522|1|2e-08|57.8|aly:ARALYDRAFT_478482|DnaJ homolog subfamily C member 2	GO:0043231//intracellular membrane-bounded organelle	GO:0003676//nucleic acid binding;GO:0001071//nucleic acid binding transcription factor activity	GO:0006351//transcription, DNA-dependent	gi|255544127|ref|XP_002513126.1|/8.99561e-134/DNA binding protein, putative [Ricinus communis]
CotAD_34014	0.85	1.63	1.5	1.6	1	K09522|1|2e-06|51.6|rcu:RCOM_0519910|DnaJ homolog subfamily C member 2	GO:0043231//intracellular membrane-bounded organelle	GO:0003676//nucleic acid binding	GO:0006351//transcription, DNA-dependent	gi|255544127|ref|XP_002513126.1|/7.58106e-122/DNA binding protein, putative [Ricinus communis]
CotAD_43259	0.67	2.94	2.63	3.87	2.5	K09522|1|4e-07|53.5|rcu:RCOM_0519910|DnaJ homolog subfamily C member 2	GO:0043231//intracellular membrane-bounded organelle	GO:0003676//nucleic acid binding	GO:0006351//transcription, DNA-dependent	gi|255544127|ref|XP_002513126.1|/8.95524e-123/DNA binding protein, putative [Ricinus communis]
CotAD_16349	27.23	27.92	18.24	17.4	11.32	K09522|1|6e-09|59.7|aly:ARALYDRAFT_478482|DnaJ homolog subfamily C member 2	GO:0043231//intracellular membrane-bounded organelle	GO:0003676//nucleic acid binding;GO:0001071//nucleic acid binding transcription factor activity	GO:0006351//transcription, DNA-dependent	gi|255544127|ref|XP_002513126.1|/3.65056e-124/DNA binding protein, putative [Ricinus communis]
CotAD_39818	20.74	15.06	10.38	9.78	8.69	K09522|1|8e-08|55.8|rcu:RCOM_0519910|DnaJ homolog subfamily C member 2	GO:0043231//intracellular membrane-bounded organelle	GO:0003676//nucleic acid binding;GO:0001071//nucleic acid binding transcription factor activity	GO:0006351//transcription, DNA-dependent	gi|255544127|ref|XP_002513126.1|/1.21244e-127/DNA binding protein, putative [Ricinus communis]
CotAD_74747	0.33	0.49	0.45	0.15	0.9	-	-	-	GO:0009725//response to hormone stimulus;GO:0006970//response to osmotic stress;GO:0010038//response to metal ion	gi|255541820|ref|XP_002511974.1|/7.61551e-93/DNA binding protein, putative [Ricinus communis]
CotAD_36344	10.92	5.51	2.73	2.51	2.54	-	-	-	-	gi|255565691|ref|XP_002523835.1|/2.48389e-66/DNA binding protein, putative [Ricinus communis]
CotAD_38062	7.42	3.36	2.65	3.36	1.56	-	-	-	-	gi|296084883|emb|CBI28292.3|/2.2013e-57/unnamed protein product [Vitis vinifera]
CotAD_12402	0.44	0	1.97	1.2	2.78	-	-	GO:0001071//nucleic acid binding transcription factor activity	GO:0006351//transcription, DNA-dependent	gi|351725743|ref|NP_001237103.1|/8.18325e-32/syringolide-induced protein 1-3-1B [Glycine max]
CotAD_27685	4.15	5.96	1.99	6.24	3.47	-	-	GO:0001071//nucleic acid binding transcription factor activity	GO:0006351//transcription, DNA-dependent	gi|462407847|gb|EMJ13181.1|/2.13757e-75/hypothetical protein PRUPE_ppa010926mg [Prunus persica]
CotAD_72673	4.37	5.08	3.98	3.12	1.16	-	-	GO:0001071//nucleic acid binding transcription factor activity	GO:0006351//transcription, DNA-dependent	gi|351725743|ref|NP_001237103.1|/9.59513e-76/syringolide-induced protein 1-3-1B [Glycine max]
CotAD_17426	24.44	29.02	9.28	6.88	1.16	K12133|1|5e-06|49.7|aly:ARALYDRAFT_470177|LATE ELONGATED HYPOCOTYL;K12134|2|5e-06|49.7|aly:ARALYDRAFT_904154|circadian clock associated 1	GO:0043231//intracellular membrane-bounded organelle	GO:0001071//nucleic acid binding transcription factor activity	GO:0009725//response to hormone stimulus;GO:0006351//transcription, DNA-dependent	gi|224112575|ref|XP_002316232.1|/1.31983e-85/predicted protein [Populus trichocarpa]
CotAD_68872	30.12	14.25	5.62	3.42	4.17	K12133|1|6e-06|49.7|aly:ARALYDRAFT_470177|LATE ELONGATED HYPOCOTYL;K12134|2|7e-06|49.3|aly:ARALYDRAFT_904154|circadian clock associated 1	-	GO:0001071//nucleic acid binding transcription factor activity	GO:0006351//transcription, DNA-dependent	gi|224112575|ref|XP_002316232.1|/3.91278e-88/predicted protein [Populus trichocarpa]
CotAD_29823	1.78	2.6	0.52	2.42	0.69	-	GO:0043231//intracellular membrane-bounded organelle	GO:0003676//nucleic acid binding	-	gi|462415724|gb|EMJ20461.1|/2.05057e-88/hypothetical protein PRUPE_ppa018139mg [Prunus persica]
CotAD_40521	0.89	0.2	0.17	0.2	0	-	GO:0043231//intracellular membrane-bounded organelle	GO:0003676//nucleic acid binding	-	gi|462415724|gb|EMJ20461.1|/3.86721e-87/hypothetical protein PRUPE_ppa018139mg [Prunus persica]
CotAD_29824	2.44	3.29	5.53	7.01	3.6	-	GO:0043231//intracellular membrane-bounded organelle	GO:0003676//nucleic acid binding	GO:0006351//transcription, DNA-dependent	gi|224112575|ref|XP_002316232.1|/7.05759e-37/predicted protein [Populus trichocarpa]
CotAD_40520	0	0.8	0.37	0.75	0.37	-	-	-	-	gi|462401258|gb|EMJ06815.1|/4.09304e-20/hypothetical protein PRUPE_ppa009103mg [Prunus persica]
CotAD_09456	33.41	31.82	24.28	25.21	9.86	K12133|1|2e-06|51.6|aly:ARALYDRAFT_470177|LATE ELONGATED HYPOCOTYL;K12134|2|2e-06|51.6|aly:ARALYDRAFT_904154|circadian clock associated 1	GO:0043231//intracellular membrane-bounded organelle	GO:0003676//nucleic acid binding	-	gi|224059326|ref|XP_002299827.1|/1.90189e-142/predicted protein [Populus trichocarpa]
CotAD_18503	17.34	18.91	15.11	14.8	8.07	K12133|1|2e-06|51.6|aly:ARALYDRAFT_470177|LATE ELONGATED HYPOCOTYL;K12134|2|2e-06|51.6|aly:ARALYDRAFT_904154|circadian clock associated 1	GO:0043231//intracellular membrane-bounded organelle	GO:0003676//nucleic acid binding	-	gi|224059326|ref|XP_002299827.1|/5.9122e-144/predicted protein [Populus trichocarpa]
CotAD_03291	#N/A	#N/A	#N/A	#N/A	#N/A	#N/A	#N/A	#N/A	#N/A	#N/A
CotAD_18923	1.55	0.67	0.31	0	0	-	-	-	GO:0006351//transcription, DNA-dependent	gi|255588751|ref|XP_002534707.1|/2.93517e-102/DNA binding protein, putative [Ricinus communis]
CotAD_39675	19.09	14.11	10.82	26.06	33.61	-	GO:0043231//intracellular membrane-bounded organelle	GO:0003676//nucleic acid binding;GO:0001071//nucleic acid binding transcription factor activity	GO:0006351//transcription, DNA-dependent	gi|255588751|ref|XP_002534707.1|/2.4435e-121/DNA binding protein, putative [Ricinus communis]
CotAD_60122	19.09	14.11	10.82	26.06	33.61	-	GO:0043231//intracellular membrane-bounded organelle	GO:0003676//nucleic acid binding;GO:0001071//nucleic acid binding transcription factor activity	GO:0006351//transcription, DNA-dependent	gi|255588751|ref|XP_002534707.1|/2.4435e-121/DNA binding protein, putative [Ricinus communis]
CotAD_53513	27.67	38.96	22.5	35.21	23.71	-	-	GO:0001071//nucleic acid binding transcription factor activity	GO:0006351//transcription, DNA-dependent	gi|255588751|ref|XP_002534707.1|/7.35717e-118/DNA binding protein, putative [Ricinus communis]
CotAD_03541	102.53	128.75	82.54	81.96	43.37	K12133|1|2e-06|51.6|ath:AT1G01060|LATE ELONGATED HYPOCOTYL	-	GO:0001071//nucleic acid binding transcription factor activity	GO:0006351//transcription, DNA-dependent	gi|255588751|ref|XP_002534707.1|/4.14979e-115/DNA binding protein, putative [Ricinus communis]
CotAD_38098	221.49	242.48	165.37	213.28	123.74	K12133|1|5e-06|50.1|ath:AT1G01060|LATE ELONGATED HYPOCOTYL	-	GO:0001071//nucleic acid binding transcription factor activity	GO:0006351//transcription, DNA-dependent	gi|255588751|ref|XP_002534707.1|/2.68982e-114/DNA binding protein, putative [Ricinus communis]
CotAD_30583	74.14	45.03	29.85	36.22	17.89	K12133|1|2e-07|55.1|ath:AT1G01060|LATE ELONGATED HYPOCOTYL;K12134|3|5e-06|50.1|aly:ARALYDRAFT_904154|circadian clock associated 1	-	GO:0001071//nucleic acid binding transcription factor activity	GO:0006351//transcription, DNA-dependent	gi|255588751|ref|XP_002534707.1|/2.21003e-117/DNA binding protein, putative [Ricinus communis]
CotAD_56924	94.51	62.73	24.14	33.12	18.14	K12133|1|2e-07|55.1|aly:ARALYDRAFT_470177|LATE ELONGATED HYPOCOTYL;K12134|3|5e-06|50.1|aly:ARALYDRAFT_904154|circadian clock associated 1	-	GO:0001071//nucleic acid binding transcription factor activity	GO:0006351//transcription, DNA-dependent	gi|255588751|ref|XP_002534707.1|/1.29564e-117/DNA binding protein, putative [Ricinus communis]
