# Supplementary material for: Genome-wide characterization and expression analysis of MYB transcription factors in Gossypium hirsutum
Source: BMC Genet. 2016 Sep 9;17(1):129. doi: 10.1186/s12863-016-0436-8 (PMC5017022; doi:10.1186/s12863-016-0436-8)
Supplement: Additional file 2: Table S2. — Classification of MYB genes according to MYB repeat domains and protein length. (XLSX 26 kb) [file 12863_2016_436_MOESM2_ESM.xlsx]

## Sheet: MYB subfamily
Additional file 2 table 2: Classification of MYB genes according to the number and position of MYB repeats
Gene ID	No of Domains	MYB-Domain Type	Length
CotAD_01834	2	R2R3- MYB	285
CotAD_02011	2	R2R3- MYB	317
CotAD_02071	1	R1-MYB	235
CotAD_01089	2	R2R3- MYB	329
CotAD_01167	2	R2R3- MYB	322
CotAD_01243	1	R1-MYB	367
CotAD_01351	2	R2R3- MYB	245
CotAD_01353	2	R2R3- MYB	274
CotAD_04401	2	R2R3- MYB	313
CotAD_04502	2	R2R3- MYB	958
CotAD_06578	2	R2R3- MYB	302
CotAD_06648	1	R1-MYB	247
CotAD_06674	2	R2R3- MYB	265
CotAD_05215	2	R2R3- MYB	226
CotAD_02357	1	R1-MYB	87
CotAD_02428	2	R2R3- MYB	251
CotAD_19544	1	R1-MYB	673
CotAD_13277	2	R2R3- MYB	213
CotAD_33231	3	R1R2R3-MYB	979
CotAD_00209	3	R1R2R3-MYB	1036
CotAD_00307	2	R2R3- MYB	188
CotAD_00308	2	R2R3- MYB	199
CotAD_00411	1	R1-MYB	255
CotAD_12191	2	R2R3- MYB	961
CotAD_16125	2	R2R3- MYB	387
CotAD_16204	2	R2R3- MYB	367
CotAD_16205	2	R2R3- MYB	294
CotAD_07013	2	R2R3- MYB	537
CotAD_07083	1	R1-MYB	77
CotAD_06007	2	R2R3- MYB	301
CotAD_21172	1	R1-MYB	80
CotAD_11820	3	R1R2R3-MYB	398
CotAD_31879	2	R2R3- MYB	336
CotAD_02694	1	R1-MYB	299
CotAD_02717	2	R2R3- MYB	281
CotAD_02811	2	R2R3- MYB	227
CotAD_02818	2	R2R3- MYB	206
CotAD_19868	2	R2R3- MYB	243
CotAD_00714	1	R1-MYB	469
CotAD_00719	2	R2R3- MYB	315
CotAD_00747	2	R2R3- MYB	170
CotAD_00889	1	R1-MYB	749
CotAD_08514	2	R2R3- MYB	306
CotAD_10389	2	R2R3- MYB	283
CotAD_23906	2	R2R3- MYB	239
CotAD_23926	2	R2R3- MYB	262
CotAD_23930	2	R2R3- MYB	267
CotAD_23933	1	R1-MYB	452
CotAD_19009	2	R2R3- MYB	356
CotAD_17392	2	R2R3- MYB	234
CotAD_17426	2	R2R3- MYB	269
CotAD_17497	1	R1-MYB	311
CotAD_09256	2	R2R3- MYB	226
CotAD_01637	2	R2R3- MYB	322
CotAD_20091	2	R2R3- MYB	292
CotAD_14956	2	R2R3- MYB	304
CotAD_34316	2	R2R3- MYB	339
CotAD_06309	2	R2R3- MYB	260
CotAD_06421	2	R2R3- MYB	339
CotAD_23070	2	R2R3- MYB	160
CotAD_12720	2	R2R3- MYB	262
CotAD_12726	2	R2R3- MYB	357
CotAD_12812	2	R2R3- MYB	224
CotAD_04591	2	R1R2R3-MYB	696
CotAD_04771	2	R2R3- MYB	290
CotAD_06172	2	R2R3- MYB	256
CotAD_06252	3	R2R3- MYB	318
CotAD_16492	2	R2R3- MYB	331
CotAD_16570	2	R2R3- MYB	340
CotAD_12028	2	R2R3- MYB	258
CotAD_12075	2	R2R3- MYB	297
CotAD_20652	2	R2R3- MYB	246
CotAD_03153	2	R2R3- MYB	184
CotAD_03291	2	R2R3- MYB	241
CotAD_03305	2	R2R3- MYB	397
CotAD_03322	1	R1-MYB	299
CotAD_03373	3	R1R2R3-MYB	551
CotAD_03381	1	R1-MYB	623
CotAD_24048	2	R2R3- MYB	340
CotAD_04140	2	R2R3- MYB	300
CotAD_04154	2	R2R3- MYB	317
CotAD_04222	2	R2R3- MYB	261
CotAD_04250	2	R2R3- MYB	245
CotAD_07416	2	R2R3- MYB	340
CotAD_07560	2	R2R3- MYB	356
CotAD_26484	2	R2R3- MYB	476
CotAD_09079	2	R2R3- MYB	262
CotAD_30390	2	R2R3- MYB	260
CotAD_18666	2	R2R3- MYB	202
CotAD_07258	2	R2R3- MYB	256
CotAD_07334	1	R1-MYB	278
CotAD_02837	2	R2R3- MYB	342
CotAD_02970	2	R2R3- MYB	230
CotAD_03541	2	R2R3- MYB	295
CotAD_03677	2	R2R3- MYB	298
CotAD_22094	2	R2R3- MYB	824
CotAD_14330	2	R2R3- MYB	246
CotAD_51773	2	R2R3- MYB	243
CotAD_23271	2	R2R3- MYB	226
CotAD_05727	1	R1-MYB	79
CotAD_05732	1	R1-MYB	73
CotAD_59729	2	R2R3- MYB	360
CotAD_13114	1	R1-MYB	75
CotAD_13206	2	R2R3- MYB	367
CotAD_13209	2	R2R3- MYB	259
CotAD_03762	1	R1-MYB	83
CotAD_03903	2	R2R3- MYB	290
CotAD_37142	2	R2R3- MYB	352
CotAD_20920	2	R2R3- MYB	300
CotAD_27984	2	R2R3- MYB	353
CotAD_20034	2	R2R3- MYB	320
CotAD_19591	2	R2R3- MYB	154
CotAD_07841	2	R2R3- MYB	224
CotAD_07892	2	R2R3- MYB	225
CotAD_07943	2	R2R3- MYB	504
CotAD_07948	2	R2R3- MYB	189
CotAD_13600	2	R2R3- MYB	320
CotAD_32614	1	R1-MYB	1187
CotAD_50850	2	R2R3- MYB	383
CotAD_37632	2	R2R3- MYB	212
CotAD_20324	1	R1-MYB	550
CotAD_12600	2	R2R3- MYB	259
CotAD_14409	2	R2R3- MYB	259
CotAD_17188	1	R1-MYB	684
CotAD_17833	1	R1-MYB	410
CotAD_28083	2	R2R3- MYB	293
CotAD_48096	2	R2R3- MYB	961
CotAD_09639	1	R1-MYB	353
CotAD_09690	2	R2R3- MYB	369
CotAD_09699	1	R1-MYB	276
CotAD_09725	2	R2R3- MYB	193
CotAD_07787	2	R2R3- MYB	648
CotAD_07789	2	R2R3- MYB	648
CotAD_07790	2	R2R3- MYB	555
CotAD_16726	2	R2R3- MYB	284
CotAD_39266	1	R1-MYB	452
CotAD_39267	2	R2R3- MYB	267
CotAD_39269	2	R2R3- MYB	253
CotAD_34538	2	R2R3- MYB	331
CotAD_55008	1	R1-MYB	166
CotAD_39937	1	R1-MYB	602
CotAD_25793	2	R2R3- MYB	431
CotAD_46082	2	R2R3- MYB	302
CotAD_31445	2	R2R3- MYB	265
CotAD_16112	2	R2R3- MYB	324
CotAD_31433	2	R2R3- MYB	293
CotAD_16272	2	R2R3- MYB	240
CotAD_16349	2	R2R3- MYB	289
CotAD_18892	1	R1-MYB	320
CotAD_18908	2	R2R3- MYB	398
CotAD_18923	2	R2R3- MYB	285
CotAD_27261	2	R2R3- MYB	557
CotAD_10096	2	R2R3- MYB	253
CotAD_15922	1	R1-MYB	90
CotAD_21709	1	R1-MYB	89
CotAD_08267	2	R2R3- MYB	228
CotAD_08370	1	R1-MYB	92
CotAD_42765	2	R2R3- MYB	246
CotAD_42766	2	R2R3- MYB	265
CotAD_42768	2	R2R3- MYB	242
CotAD_42795	2	R2R3- MYB	262
CotAD_50160	2	R2R3- MYB	331
CotAD_39363	2	R2R3- MYB	293
CotAD_29631	1	R1-MYB	83
CotAD_28953	2	R2R3- MYB	469
CotAD_37038	1	R1-MYB	290
CotAD_28841	2	R2R3- MYB	342
CotAD_17034	1	R1-MYB	443
CotAD_27106	2	R2R3- MYB	311
CotAD_33790	2	R2R3- MYB	221
CotAD_30784	2	R2R3- MYB	297
CotAD_30786	2	R2R3- MYB	295
CotAD_24974	1	R1-MYB	447
CotAD_33101	2	R2R3- MYB	302
CotAD_33121	1	R1-MYB	736
CotAD_41041	2	R2R3- MYB	296
CotAD_12402	1	R1-MYB	120
CotAD_39675	2	R2R3- MYB	308
CotAD_09456	2	R2R3- MYB	306
CotAD_09506	1	R1-MYB	730
CotAD_14703	2	R2R3- MYB	317
CotAD_14715	2	R2R3- MYB	298
CotAD_42605	1	R1-MYB	77
CotAD_27869	2	R2R3- MYB	258
CotAD_34677	2	R2R3- MYB	359
CotAD_08879	1	R1-MYB	85
CotAD_08917	2	R2R3- MYB	242
CotAD_08997	2	R2R3- MYB	232
CotAD_13488	1	R1-MYB	85
CotAD_13494	1	R1-MYB	93
CotAD_56290	1	R1-MYB	568
CotAD_10711	2	R2R3- MYB	261
CotAD_20342	2	R1R2R3-MYB	398
CotAD_20390	2	R1R2R3-MYB	481
CotAD_26900	2	R2R3- MYB	198
CotAD_26904	1	R1-MYB	328
CotAD_27685	2	R2R3- MYB	233
CotAD_20492	1	R1-MYB	685
CotAD_18367	1	R1-MYB	476
CotAD_18384	2	R2R3- MYB	262
CotAD_38106	2	R2R3- MYB	297
CotAD_38152	2	R2R3- MYB	256
CotAD_22913	3	R1R2R3-MYB	1057
CotAD_45734	2	R2R3- MYB	279
CotAD_45754	2	R2R3- MYB	414
CotAD_38954	2	R2R3- MYB	322
CotAD_34801	2	R2R3- MYB	281
CotAD_52324	2	R2R3- MYB	281
CotAD_22200	1	R1-MYB	451
CotAD_29528	2	R2R3- MYB	247
CotAD_32753	2	R2R3- MYB	303
CotAD_21928	2	R2R3- MYB	311
CotAD_37536	2	R2R3- MYB	469
CotAD_42665	1	R1-MYB	96
CotAD_68872	2	R2R3- MYB	277
CotAD_34373	2	R2R3- MYB	314
CotAD_18708	1	R1-MYB	295
CotAD_18743	2	R2R3- MYB	271
CotAD_18745	2	R2R3- MYB	277
CotAD_18746	2	R2R3- MYB	252
CotAD_18803	2	R2R3- MYB	254
CotAD_47537	2	R2R3- MYB	254
CotAD_28830	2	R2R3- MYB	325
CotAD_21515	2	R2R3- MYB	262
CotAD_42115	2	R2R3- MYB	327
CotAD_52626	2	R2R3- MYB	275
CotAD_29823	2	R2R3- MYB	259
CotAD_29824	1	R1-MYB	166
CotAD_29836	2	R2R3- MYB	468
CotAD_44657	2	R2R3- MYB	281
CotAD_30102	2	R2R3- MYB	337
CotAD_29703	2	R2R3- MYB	958
CotAD_53513	2	R2R3- MYB	308
CotAD_22511	2	R2R3- MYB	297
CotAD_22523	3	R1R2R3-MYB	534
CotAD_51378	2	R2R3- MYB	340
CotAD_18176	2	R2R3- MYB	248
CotAD_24185	2	R2R3- MYB	1641
CotAD_46470	3	R1R2R3-MYB	979
CotAD_46494	2	R2R3- MYB	292
CotAD_51565	2	R2R3- MYB	354
CotAD_49071	2	R2R3- MYB	317
CotAD_19178	1	R1-MYB	89
CotAD_15155	1	R1-MYB	759
CotAD_32565	2	R2R3- MYB	262
CotAD_14190	1	R1-MYB	299
CotAD_27195	2	R2R3- MYB	281
CotAD_59940	2	R2R3- MYB	276
CotAD_44093	2	R2R3- MYB	253
CotAD_49695	2	R2R3- MYB	161
CotAD_25564	2	R2R3- MYB	273
CotAD_25625	2	R2R3- MYB	207
CotAD_36344	2	R2R3- MYB	208
CotAD_67149	1	R1-MYB	607
CotAD_25128	2	R2R3- MYB	300
CotAD_33651	2	R2R3- MYB	303
CotAD_34886	1	R1-MYB	1060
CotAD_31180	2	R2R3- MYB	260
CotAD_18461	1	R1-MYB	733
CotAD_18503	2	R2R3- MYB	306
CotAD_21792	2	R2R3- MYB	292
CotAD_21811	4	4R-MYB	1049
CotAD_21852	2	R2R3- MYB	222
CotAD_29738	2	R2R3- MYB	534
CotAD_44182	2	R2R3- MYB	651
CotAD_44183	2	R2R3- MYB	555
CotAD_56322	1	R1-MYB	674
CotAD_39818	2	R2R3- MYB	289
CotAD_50122	2	R2R3- MYB	205
CotAD_55957	2	R2R3- MYB	315
CotAD_34496	2	R2R3- MYB	376
CotAD_68944	2	R2R3- MYB	275
CotAD_45988	2	R2R3- MYB	262
CotAD_48578	1	R1-MYB	83
CotAD_51001	2	R2R3- MYB	306
CotAD_51020	1	R1-MYB	471
CotAD_55743	2	R2R3- MYB	383
CotAD_17237	1	R1-MYB	315
CotAD_17320	2	R2R3- MYB	270
CotAD_40220	1	R1-MYB	705
CotAD_34014	2	R2R3- MYB	290
CotAD_62471	2	R2R3- MYB	322
CotAD_23420	2	R2R3- MYB	359
CotAD_34210	1	R1-MYB	397
CotAD_29930	2	R2R3- MYB	171
CotAD_26735	2	R2R3- MYB	515
CotAD_32793	2	R2R3- MYB	442
CotAD_32839	1	R1-MYB	757
CotAD_61896	2	R2R3- MYB	356
CotAD_63122	1	R1-MYB	1185
CotAD_47981	2	R2R3- MYB	431
CotAD_38576	1	R1-MYB	717
CotAD_30170	1	R1-MYB	458
CotAD_62698	2	R2R3- MYB	387
CotAD_23689	2	R2R3- MYB	254
CotAD_23712	1	R1-MYB	266
CotAD_23745	2	R2R3- MYB	251
CotAD_24079	1	R1-MYB	288
CotAD_24126	2	R2R3- MYB	236
CotAD_24127	2	R2R3- MYB	236
CotAD_35249	1	R1-MYB	330
CotAD_30018	2	R2R3- MYB	322
CotAD_42940	2	R2R3- MYB	203
CotAD_46807	2	R2R3- MYB	202
CotAD_33590	1	R1-MYB	292
CotAD_26974	2	R2R3- MYB	193
CotAD_42811	1	R1-MYB	223
CotAD_30985	1	R1-MYB	424
CotAD_72097	2	R2R3- MYB	318
CotAD_52748	1	R1-MYB	224
CotAD_61308	2	R2R3- MYB	476
CotAD_61470	2	R2R3- MYB	317
CotAD_38678	1	R1-MYB	556
CotAD_38400	2	R1-MYB	220
CotAD_64081	2	R2R3- MYB	351
CotAD_38214	1	R1-MYB	86
CotAD_38217	1	R1-MYB	122
CotAD_38241	2	R2R3- MYB	213
CotAD_68954	1	R1-MYB	170
CotAD_52207	2	R2R3- MYB	352
CotAD_31817	1	R1-MYB	320
CotAD_36471	2	R2R3- MYB	340
CotAD_36472	2	R2R3- MYB	327
CotAD_36473	2	R2R3- MYB	275
CotAD_67325	2	R2R3- MYB	556
CotAD_66183	2	R2R3- MYB	251
CotAD_59001	2	R2R3- MYB	221
CotAD_68783	2	R2R3- MYB	286
CotAD_36038	2	R2R3- MYB	356
CotAD_35936	2	R2R3- MYB	322
CotAD_44917	1	R1-MYB	379
CotAD_46186	2	R1-MYB	328
CotAD_31262	2	R2R3- MYB	242
CotAD_46652	2	R2R3- MYB	1804
CotAD_54036	2	R2R3- MYB	256
CotAD_54038	2	R2R3- MYB	300
CotAD_62072	2	R2R3- MYB	314
CotAD_73848	2	R2R3- MYB	205
CotAD_28067	2	R2R3- MYB	263
CotAD_38062	2	R2R3- MYB	212
CotAD_38098	2	R2R3- MYB	295
CotAD_49920	2	R2R3- MYB	247
CotAD_45564	1	R1-MYB	83
CotAD_71842	2	R1R2R3-MYB	511
CotAD_43649	2	R2R3- MYB	225
CotAD_31760	1	R1-MYB	103
CotAD_57009	2	R2R3- MYB3	308
CotAD_67261	1	R1-MYB	552
CotAD_49647	2	R2R3- MYB	240
CotAD_53955	1	R1-MYB	292
CotAD_38177	1	R1-MYB	606
CotAD_61906	2	R2R3- MYB	205
CotAD_39072	1	R1-MYB	754
CotAD_39114	2	R2R3- MYB	441
CotAD_71207	2	R2R3- MYB	316
CotAD_47678	2	R2R3- MYB	320
CotAD_67449	1	R1-MYB	87
CotAD_64321	2	R2R3- MYB	246
CotAD_32973	2	R2R3- MYB	309
CotAD_41346	2	R2R3- MYB	236
CotAD_32711	2	R2R3- MYB	269
CotAD_63149	1	R1-MYB	568
CotAD_43259	2	R2R3- MYB	290
CotAD_58497	1	R1-MYB	286
CotAD_49292	2	R2R3- MYB	242
CotAD_38480	2	R2R3- MYB	213
CotAD_38502	1	R1-MYB	94
CotAD_38505	1	R1-MYB	86
CotAD_56936	2	R2R3- MYB	230
CotAD_42675	2	R2R3- MYB	168
CotAD_42679	2	R2R3- MYB	225
CotAD_38354	2	R2R3- MYB	380
CotAD_48928	2	R2R3- MYB	318
CotAD_40508	2	R2R3- MYB	413
CotAD_40520	1	R1-MYB	128
CotAD_40521	2	R2R3- MYB	259
CotAD_52103	1	R1-MYB	628
CotAD_35878	2	R2R3- MYB	155
CotAD_52926	1	R1-MYB	479
CotAD_52937	2	R2R3- MYB	262
CotAD_37269	1	R1-MYB	83
CotAD_64719	2	R2R3- MYB	294
CotAD_74747	2	R2R3- MYB	295
CotAD_30539	1	R1-MYB	501
CotAD_30583	2	R2R3- MYB	314
CotAD_63706	2	R2R3- MYB	352
CotAD_35112	2	R1R2R3-MYB	534
CotAD_35123	2	R2R3- MYB	297
CotAD_73833	2	R2R3- MYB	432
CotAD_47088	2	R2R3- MYB	521
CotAD_54534	2	R2R3- MYB	244
CotAD_39685	2	R2R3- MYB	199
CotAD_39686	2	R2R3- MYB	190
CotAD_41262	2	R2R3- MYB	359
CotAD_68647	1	R1-MYB	673
CotAD_76285	1	R2R3- MYB	243
CotAD_69138	2	R2R3- MYB	476
CotAD_55923	2	R2R3- MYB	215
CotAD_59840	1	R1-MYB	269
CotAD_70585	2	R2R3- MYB	274
CotAD_63653	2	R2R3- MYB	249
CotAD_40581	2	R2R3- MYB	292
CotAD_70940	2	R2R3- MYB	254
CotAD_74798	2	R2R3- MYB	249
CotAD_67836	2	R2R3- MYB	403
CotAD_48388	1	R1-MYB	470
CotAD_47467	2	R2R3- MYB	256
CotAD_62038	2	R2R3- MYB	257
CotAD_70318	2	R2R3- MYB	296
CotAD_49648	1	R1-MYB	268
CotAD_57464	2	R2R3- MYB	306
CotAD_62405	2	R2R3- MYB	299
CotAD_65187	2	R2R3- MYB	360
CotAD_68233	1	R1-MYB	246
CotAD_70928	2	R2R3- MYB	285
CotAD_65458	2	R2R3- MYB	319
CotAD_69361	2	R2R3- MYB	234
CotAD_58577	2	R2R3- MYB	266
CotAD_58580	2	R2R3- MYB	262
CotAD_67503	2	R2R3- MYB	255
CotAD_67016	2	R2R3- MYB	226
CotAD_55040	2	R2R3- MYB	359
CotAD_60334	1	R1-MYB	1172
CotAD_74058	2	R2R3- MYB	315
CotAD 42549	2	R2R3- MYB	309
CotAD_76514	2	R2R3- MYB	259
CotAD_68084	2	R2R3- MYB	264
CotAD_75157	2	R2R3- MYB	238
CotAD_60763	2	R2R3- MYB	172
CotAD_47430	1	R1-MYB	88
CotAD_47901	2	R2R3- MYB	278
CotAD_74556	2	R2R3- MYB	243
CotAD_72631	2	R2R3- MYB	309
CotAD_75309	2	R1R2R3-MYB	509
CotAD_75266	2	R2R3- MYB	313
CotAD_75267	2	R2R3- MYB	332
CotAD_49892	2	R2R3- MYB	315
CotAD_60122	2	R2R3- MYB	308
CotAD_75075	2	R2R3- MYB	294
CotAD_69211	2	R2R3- MYB	432
CotAD_54584	2	R2R3- MYB	290
CotAD_50022	2	R2R3- MYB	315
CotAD_53899	2	R2R3- MYB	423
CotAD_53901	2	R2R3- MYB	482
CotAD_73356	2	R2R3- MYB	556
CotAD_56556	2	R2R3- MYB	303
CotAD_57632	2	R2R3- MYB	227
CotAD_64827	2	R2R3- MYB	268
CotAD_56130	1	R1-MYB	88
CotAD_70948	2	R2R3- MYB	331
CotAD_70953	2	R2R3- MYB	302
CotAD_54664	2	R2R3- MYB	195
CotAD_64052	1	R1-MYB	368
CotAD_53987	2	R2R3- MYB	385
CotAD_53995	1	R1-MYB	276
CotAD_52416	2	R2R3- MYB	293
CotAD_71964	2	R2R3- MYB	280
CotAD_73813	2	R2R3- MYB	359
CotAD_73030	2	R2R3- MYB	282
CotAD_72459	1	R1-MYB	75
CotAD_74949	1	R1-MYB	395
CotAD_56095	2	R2R3- MYB	244
CotAD_57855	1	R1-MYB	329
CotAD_64014	1	R1-MYB	415
CotAD_76879	2	R2R3- MYB	275
CotAD_70670	2	R2R3- MYB	247
CotAD_66344	2	R2R3- MYB	255
CotAD_72107	1	R1-MYB	147
CotAD_72108	2	R2R3- MYB	246
CotAD_72110	2	R2R3- MYB	264
CotAD_72111	2	R2R3- MYB	242
CotAD_70562	2	R2R3- MYB	271
CotAD_70563	2	R2R3- MYB	278
CotAD_61423	2	R2R3- MYB	359
CotAD_61130	4	4R-MYB	1046
CotAD_73139	2	R2R3- MYB	1524
CotAD_56924	2	R2R3- MYB	314
CotAD_65011	2	R2R3- MYB	303
CotAD_70812	1	R1-MYB	353
CotAD_62485	2	R2R3- MYB	170
CotAD_74825	2	R2R3- MYB	327
CotAD_68115	1	R1-MYB	397
CotAD_66555	2	R2R3- MYB	367
CotAD_76227	1	R1-MYB	319
CotAD_74372	2	R2R3- MYB	1721
CotAD_72673	2	R2R3- MYB	233
CotAD_71681	2	R2R3- MYB	263
CotAD_75389	3	R1R2R3-MYB	481
CotAD_74428	2	R2R3- MYB	302
CotAD_75805	1	R1-MYB	111
CotAD_75718	2	R2R3- MYB	261
CotAD_76631	1	R1-MYB	85
CotAD_01268	2	R2R3-MYB	143
CotAD_07158	1	R1-MYB	697
CotAD_08465	2	R2R3-MYB	466
CotAD_23053	1	R1-MYB	507
CotAD_04925	1	R1-MYB	200
CotAD_19641	1	R1-MYB	464
CotAD_13680	1	R1-MYB	98
CotAD_17187	1	R1-MYB	631
CotAD_17230	1	R1-MYB	700
CotAD_10875	1	R1-MYB	417
CotAD_18842	3	R1R2R3-MYB	350
CotAD_08383	1	R1-MYB	1070
CotAD_17082	1	R1-MYB	89
CotAD_36390	1	R1-MYB	715
CotAD_20494	1	R1-MYB	329
CotAD_20535	1	R1-MYB	659
CotAD_34360	1	R1-MYB	566
CotAD_31130	1	R1-MYB	707
CotAD_44180	2	R2R3-MYB	581
CotAD_39835	1	R1-MYB	802
CotAD_17330	2	R2R3-MYB	1070
CotAD_66863	1	R1-MYB	119
CotAD_31747	1	R1-MYB	1027
CotAD_32702	2	R2R3-MYB	1070
CotAD_32208	1	R1-MYB	464
CotAD_71552	1	R1-MYB	87
CotAD_46312	1	R1-MYB	62
CotAD_67058	1	R1-MYB	793
CotAD_60177	1	R1-MYB	561
CotAD_49371	1	R1-MYB	464
CotAD_65770	1	R1-MYB	574
CotAD_66013	2	R2R3-MYB	257
