# Supplementary material for: Genome-wide characterization and expression analysis of MYB transcription factors in Gossypium hirsutum
Source: BMC Genet. 2016 Sep 9;17(1):129. doi: 10.1186/s12863-016-0436-8 (PMC5017022; doi:10.1186/s12863-016-0436-8)
Supplement: Additional file 4: Table S3. — Location of MYB genes in the upland cotton genome. The positive (+) and negative (−) symbols following each gene represent forward and reverse orientations on the chromosome, respectively. (XLSX 45 kb) [file 12863_2016_436_MOESM4_ESM.xlsx]

## Sheet: Sheet1
Additional file 3. table 3: Location and annotation of MYB genes in upland cotton genome. The positive (+) and negative (−) symbols following each gene represent forward and reverse orientations, respectively, on the chromosome.
GeneID	Previous name	New mane	Subfamily	Chr	strat	end	(-/+)
CotAD_34496	MYB56	MYB_1	MYBR2R3	At_chr1	3709212	3710523	+
CotAD_35936		MYB_2	MYBR2R3	At_chr1	4746847	4747893	+
CotAD_12191		MYB_3	MYBR2R3	At_chr1	13322889	13327907	+
CotAD_39937		MYB_4	R1	At_chr1	15332348	15336389	-
CotAD_50850		MYB_5	MYBR2R3	At_chr1	33050486	33052024	+
CotAD_61470	MYB5	MYB_6	MYBR2R3	At_chr1	38847230	38848462	-
CotAD_67016		MYB_7	MYBR2R3	At_chr1	55061862	55062640	-
CotAD_62471		MYB_8	MYBR2R3	At_chr1	61067846	61069005	-
CotAD_59729		MYB_9	MYBR2R3	At_chr1	80766877	80768143	-
CotAD_58497		MYB_10	R1	At_chr1	83803660	83805833	+
CotAD_19591		MYB_11	MYBR2R3	At_chr1	87042718	87043182	-
CotAD_30102		MYB_12	MYBR2R3	At_chr1	88013995	88015214	-
CotAD_48578		MYB_13	R1	At_chr1	92309351	92309602	+
CotAD_28830		MYB_14	MYBR2R3	At_chr2	5538690	5540132	+
CotAD_74825		MYB_15	MYBR2R3	At_chr2	8891485	8892974	-
CotAD_07083		MYB_16	R1	At_chr2	11044827	11045391	+
CotAD_07013	MYB120	MYB_17	MYBR2R3	At_chr2	11937273	11939701	-
CotAD_63706		MYB_18	MYBR2R3	At_chr2	16040255	16042621	-
CotAD_68647		MYB_19	R1	At_chr2	23565915	23570435	+
CotAD_67449		MYB_20	R1	At_chr2	32287284	32287547	+
CotAD_67503		MYB_21	MYBR2R3	At_chr2	48521837	48523066	-
CotAD_23271		MYB_22	MYBR2R3	At_chr2	55599272	55600230	-
CotAD_46082	MYB36	MYB_23	MYBR2R3	At_chr3	7960692	7961757	+
CotAD_64321		MYB_24	MYBR2R3	At_chr3	23697905	23698819	-
CotAD_71207		MYB_25	MYBR2R3	At_chr3	80139626	80140905	+
CotAD_27685		MYB_26	MYBR2R3	At_chr4	4847512	4849354	-
CotAD_66183	MYB121	MYB_27	MYBR2R3	At_chr4	15841208	15842159	+
CotAD_74798		MYB_28	MYBR2R3	At_chr4	17799134	17800329	-
CotAD_04591		MYB_29	R1R2R3	At_chr4	36488525	36490615	+
CotAD_04771	MYB46	MYB_30	R1	At_chr4	38083873	38086591	-
CotAD_72097	MYB103	MYB_31	MYBR2R3	At_chr4	68870393	68871879	+
CotAD_76514		MYB_32	MYBR2R3	At_chr4	74817099	74817977	-
CotAD_32753		MYB_33	MYBR2R3	At_chr4	85556079	85557505	+
CotAD_29823		MYB_34	MYBR2R3	At_chr4	88492593	88493745	-
CotAD_29824		MYB_35	R1	At_chr4	88497129	88498399	-
CotAD_29836		MYB_36	MYBR2R3	At_chr4	88597260	88599651	+
CotAD_64827		MYB_37	MYBR2R3	At_chr5	63955	64870	-
CotAD_75389		MYB_38	R1R2R3	At_chr5	1670231	1672416	-
CotAD_40220		MYB_39	R1	At_chr5	6530571	6536066	-
CotAD_34210		MYB_40	R1	At_chr5	8275927	8278707	+
CotAD_59001	MYB4	MYB_41	MYBR2R3	At_chr5	33145596	33148355	+
CotAD_47901		MYB_42	MYBR2R3	At_chr5	46487949	46489012	-
CotAD_28841		MYB_43	MYBR2R3	At_chr5	47813710	47814912	-
CotAD_52937		MYB_44	MYBR2R3	At_chr5	49218877	49219929	+
CotAD_52926		MYB_45	R1	At_chr5	49383636	49388326	+
CotAD_34014		MYB_46	MYBR2R3	At_chr5	50398778	50402342	+
CotAD_48928	MYB110	MYB_47	MYBR2R3	At_chr6	7948830	7949971	-
CotAD_59840		MYB_48	R1	At_chr6	8361872	8362949	-
CotAD_37632	MYB24	MYB_49	MYBR2R3	At_chr6	11443804	11445837	+
CotAD_76285		MYB_50	MYBR2R3	At_chr6	15402919	15403819	-
CotAD_52324		MYB_51	MYBR2R3	At_chr6	21472536	21473460	+
CotAD_74747		MYB_52	MYBR2R3	At_chr6	33140175	33141227	+
CotAD_49647		MYB_53	MYBR2R3	At_chr6	38313905	38314886	+
CotAD_39363		MYB_54	MYBR2R3	At_chr6	39913435	39915905	-
CotAD_67261		MYB_55	R1	At_chr6	41397230	41403004	-
CotAD_56322		MYB_56	R1	At_chr6	43254825	43259070	+
CotAD_36344		MYB_57	MYBR2R3	At_chr6	45978877	45981928	+
CotAD_49648		MYB_58	R1	At_chr6	48109682	48110572	+
CotAD_20034		MYB_59	MYBR2R3	At_chr6	49313606	49317341	+
CotAD_17188		MYB_60	R1	At_chr6	52567477	52571804	+
CotAD_52103		MYB_61	R1	At_chr6	54663159	54666304	-
CotAD_18892		MYB_62	R1	At_chr6	55563313	55565786	+
CotAD_18908		MYB_63	MYBR2R3	At_chr6	55750163	55752168	-
CotAD_18923		MYB_64	MYBR2R3	At_chr6	55871305	55872314	+
CotAD_12600		MYB_65	MYBR2R3	At_chr7	1277569	1278885	+
CotAD_07787		MYB_66	MYBR2R3	At_chr7	1623003	1624949	+
CotAD_07789		MYB_67	MYBR2R3	At_chr7	1635155	1637101	+
CotAD_07790		MYB_68	MYBR2R3	At_chr7	1639871	1643113	-
CotAD_24974		MYB_69	R1	At_chr7	2346552	2349779	-
CotAD_14409		MYB_70	MYBR2R3	At_chr7	3632136	3633472	-
CotAD_41262	MYB102	MYB_71	MYBR2R3	At_chr7	5172402	5173677	+
CotAD_37269		MYB_72	R1	At_chr7	5836160	5836411	+
CotAD_56556	MYB70	MYB_73	MYBR2R3	At_chr7	5981424	5982335	+
CotAD_10096		MYB_74	MYBR2R3	At_chr7	7026824	7027791	+
CotAD_17034		MYB_75	R1	At_chr7	8787518	8792239	-
CotAD_14190		MYB_76	R1	At_chr7	10650256	10652663	-
CotAD_17497		MYB_77	R1	At_chr7	11248495	11249787	-
CotAD_27195		MYB_78	MYBR2R3	At_chr7	12164113	12166419	-
CotAD_17426		MYB_79	MYBR2R3	At_chr7	12540818	12541767	+
CotAD_17392		MYB_80	MYBR2R3	At_chr7	13669238	13669942	+
CotAD_42679		MYB_81	MYBR2R3	At_chr7	13925113	13925995	-
CotAD_42675	MYB2 or GL1	MYB_82	MYBR2R3	At_chr7	13966760	13967345	+
CotAD_32839		MYB_83	R1	At_chr7	19113696	19118186	+
CotAD_32793		MYB_84	MYBR2R3	At_chr7	19622369	19623877	+
CotAD_31433		MYB_85	MYBR2R3	At_chr7	19919900	19920963	+
CotAD_44182		MYB_86	MYBR2R3	At_chr7	28943815	28946231	+
CotAD_44183		MYB_87	MYBR2R3	At_chr7	28949362	28951945	-
CotAD_73030	MYB30	MYB_88	MYBR2R3	At_chr7	30460678	30462350	-
CotAD_33101		MYB_89	MYBR2R3	At_chr8	831584	832684	-
CotAD_33121		MYB_90	R1	At_chr8	1141556	1147083	+
CotAD_31879		MYB_91	MYBR2R3	At_chr8	11122666	11123839	+
CotAD_49292		MYB_92	MYBR2R3	At_chr8	68030508	68031441	+
CotAD_72631	MYB43	MYB_93	MYBR2R3	At_chr8	71878610	71879958	-
CotAD_04502		MYB_94	MYBR2R3	At_chr8	75362944	75367455	+
CotAD_04401		MYB_95	MYBR2R3	At_chr8	76685635	76686835	-
CotAD_68872		MYB_96	MYBR2R3	At_chr9	7749933	7750902	-
CotAD_63149		MYB_97	R1	At_chr9	15374209	15379297	-
CotAD_67325	MYB104	MYB_98	MYBR2R3	At_chr9	20995936	20998792	-
CotAD_69361		MYB_99	MYBR2R3	At_chr9	25587448	25588152	-
CotAD_34801	MYB10	MYB_100	MYBR2R3	At_chr9	33367062	33368087	-
CotAD_38241		MYB_101	MYBR2R3	At_chr9	34970902	34971543	+
CotAD_38217		MYB_102	R1	At_chr9	35302503	35303018	+
CotAD_38214		MYB_103	R1	At_chr9	35321687	35321947	-
CotAD_25128	MYB38	MYB_104	MYBR2R3	At_chr9	36537193	36538335	-
CotAD_07416	MYB93	MYB_105	MYBR2R3	At_chr9	38602973	38604175	+
CotAD_07560	MYB87	MYB_106	MYBR2R3	At_chr9	40165907	40167239	+
CotAD_03541		MYB_107	MYBR2R3	At_chr9	41882748	41884407	+
CotAD_03677		MYB_108	MYBR2R3	At_chr9	43062582	43063478	+
CotAD_26974		MYB_109	MYBR2R3	At_chr9	44939169	44939830	-
CotAD_53987		MYB_110	MYBR2R3	At_chr9	45244793	45246224	-
CotAD_53995		MYB_111	R1	At_chr9	45324929	45328515	-
CotAD_70812		MYB_112	R1	At_chr9	45613780	45617285	-
CotAD_30018		MYB_113	MYBR2R3	At_chr9	46971589	46973035	+
CotAD_39685		MYB_114	MYBR2R3	At_chr9	50942019	50942834	+
CotAD_39686		MYB_115	MYBR2R3	At_chr9	50952418	50953186	+
CotAD_09506		MYB_116	R1	At_chr9	53374323	53378512	+
CotAD_09456		MYB_117	MYBR2R3	At_chr9	53702619	53703711	+
CotAD_12402		MYB_118	R1	At_chr9	54360519	54360980	-
CotAD_31180		MYB_119	MYBR2R3	At_chr9	57954790	57955658	-
CotAD_46807	MYB109	MYB_120	MYBR2R3	At_chr9	65458970	65459656	-
CotAD_37536	MYB64	MYB_121	MYBR2R3	At_chr9	77987622	77989971	-
CotAD_05732		MYB_122	R1	At_chr9	83994134	83994518	+
CotAD_05727		MYB_123	R1	At_chr9	84029242	84030316	-
CotAD_67149		MYB_124	R1	At_chr10	8053512	8057604	-
CotAD_20652		MYB_125	MYBR2R3	At_chr10	27099027	27100914	-
CotAD_42940	MYB3	MYB_126	MYBR2R3	At_chr10	47090493	47091165	-
CotAD_75157		MYB_127	MYBR2R3	At_chr10	49280667	49281687	-
CotAD_31445		MYB_128	MYBR2R3	At_chr10	74284342	74285423	-
CotAD_68233		MYB_129	R1	At_chr10	76022734	76023687	+
CotAD_73848		MYB_130	MYBR2R3	At_chr10	77660858	77661637	-
CotAD_46494	MYB108	MYB_131	MYBR2R3	At_chr11	5106311	5107664	+
CotAD_46470	MYB3R-4	MYB_132	R1R2R3	At_chr11	5518117	5522726	-
CotAD_51565	MYB4	MYB_133	MYBR2R3	At_chr11	12449221	12451768	-
CotAD_64081	MYBML5	MYB_134	MYBR2R3	At_chr11	27021868	27023543	-
CotAD_34316		MYB_135	MYBR2R3	At_chr11	47889818	47891372	-
CotAD_49695		MYB_136	MYBR2R3	At_chr11	54571696	54572368	-
CotAD_38678		MYB_137	R1	At_chr11	62975831	62978841	+
CotAD_21172		MYB_138	R1	At_chr11	69944235	69944477	+
CotAD_74556		MYB_139	MYBR2R3	At_chr11	101975931	101977097	-
CotAD_55957		MYB_140	MYBR2R3	At_chr12	9465926	9467215	-
CotAD_56936	MYB27	MYB_141	MYBR2R3	At_chr12	41144458	41145402	+
CotAD_75075	MYB3	MYB_142	MYBR2R3	At_chr12	45571057	45572513	-
CotAD_69138		MYB_143	MYBR2R3	At_chr12	45989184	45994188	+
CotAD_19178		MYB_144	R1	At_chr12	51793296	51793565	+
CotAD_34677	MYBML16	MYB_145	MYBR2R3	At_chr12	52969964	52971750	+
CotAD_54534		MYB_146	MYBR2R3	At_chr12	55091019	55092501	+
CotAD_74949		MYB_147	R1	At_chr12	67326839	67331440	-
CotAD_61896	MYB91	MYB_148	MYBR2R3	At_chr12	69959737	69960807	-
CotAD_50160		MYB_149	MYBR2R3	At_chr12	72826436	72827642	+
CotAD_54038		MYB_150	MYBR2R3	At_chr12	74832612	74833688	+
CotAD_54036		MYB_151	MYBR2R3	At_chr12	74863505	74864449	-
CotAD_68954		MYB_152	R1	At_chr12	89216382	89217629	+
CotAD_73833	MYB105	MYB_153	MYBR2R3	At_chr12	99949817	99952258	-
CotAD_64719	MYB1	MYB_154	MYBR2R3	At_chr13	10598090	10599149	+
CotAD_42795		MYB_155	MYBR2R3	At_chr13	11708277	11709468	+
CotAD_42768		MYB_156	MYBR2R3	At_chr13	12432448	12433369	+
CotAD_42766		MYB_157	MYBR2R3	At_chr13	12497360	12498358	+
CotAD_42765		MYB_158	MYBR2R3	At_chr13	12514345	12515283	+
CotAD_28083		MYB_159	MYBR2R3	At_chr13	17969786	17970849	+
CotAD_30784	MYB60	MYB_160	MYBR2R3	At_chr13	20513309	20514428	+
CotAD_30786		MYB_161	MYBR2R3	At_chr13	20582830	20583970	+
CotAD_29703		MYB_162	MYBR2R3	At_chr13	22472296	22476805	-
CotAD_63122		MYB_163	R1	At_chr13	35830833	35838655	+
CotAD_75266	MYBML8	MYB_164	MYBR2R3	At_chr13	41525808	41526941	+
CotAD_75267		MYB_165	MYBR2R3	At_chr13	41626677	41627843	+
CotAD_59940		MYB_166	MYBR2R3	At_chr13	47525015	47526052	+
CotAD_71842		MYB_167	R1R2R3	At_chr13	50224015	50226739	-
CotAD_55008		MYB_168	MYBR2R3	At_chr13	55137955	55138975	-
CotAD_70928		MYB_169	MYBR2R3	At_chr13	59266764	59267838	+
CotAD_61308		MYB_170	MYBR2R3	At_chr13	74445433	74448936	-
CotAD_38152		MYB_171	MYBR2R3	At_chr13	77986083	77987051	+
CotAD_38106		MYB_172	MYBR2R3	At_chr13	79049183	79053597	-
CotAD_62698	MYB35	MYB_173	MYBR2R3	Dt_chr1	15118138	15119196	+
CotAD_44093		MYB_174	MYBR2R3	Dt_chr1	21478744	21480192	-
CotAD_19544		MYB_175	MYBR2R3	Dt_chr1	24204450	24207286	-
CotAD_53955		MYB_176	R1	Dt_chr1	25220917	25221828	-
CotAD_29738		MYB_177	MYBR2R3	Dt_chr1	27554846	27557476	-
CotAD_52207	MYB72	MYB_178	MYBR2R3	Dt_chr1	28741056	28742995	-
CotAD_70318		MYB_179	MYBR2R3	Dt_chr1	29743977	29746612	+
CotAD_68944	MYB13	MYB_180	R1	Dt_chr1	36926547	36928930	-
CotAD_51378	MYBML17	MYB_181	MYBR2R3	Dt_chr1	39542557	39543727	-
CotAD_42665		MYB_182	MYBR2R3	Dt_chr1	43622042	43623627	+
CotAD_47981		MYB_183	MYBR2R3	Dt_chr1	44301396	44306200	+
CotAD_67836		MYB_184	R1	Dt_chr1	45880241	45882845	+
CotAD_34538		MYB_185	MYBR2R3	Dt_chr1	47043606	47044552	+
CotAD_30985		MYB_186	MYBR2R3	Dt_chr1	50028739	50031093	+
CotAD_09079	MYB75-like	MYB_187	MYBR2R3	Dt_chr1	51969491	51972125	-
CotAD_10389		MYB_188	MYBR2R3	Dt_chr1	54950749	54952584	+
CotAD_70670	MYB113	MYB_189	R1	Dt_chr1	56880287	56881196	+
CotAD_30170		MYB_190	MYBR2R3	Dt_chr1	58421699	58422871	+
CotAD_49920		MYB_191	MYBR2R3	Dt_chr1	60533600	60535016	+
CotAD_28953	MYB119	MYB_192	MYBR2R3	Dt_chr1	75144717	75145766	-
CotAD_16492		MYB_193	MYBR2R3	Dt_chr1	77374771	77375741	-
CotAD_25793	MYB61	MYB_194	MYBR2R3	Dt_chr2	254087	255641	-
CotAD_29631	CPC-like	MYB_195	MYBR2R3	Dt_chr2	6349672	6350851	-
CotAD_65458	MYBML1	MYB_196	R1	Dt_chr2	35429756	35434266	-
CotAD_52626	MYB14	MYB_197	R1	Dt_chr2	39834416	39836096	-
CotAD_41041		MYB_198	MYBR2R3	Dt_chr2	45795766	45798179	+
CotAD_47537		MYB_199	MYBR2R3	Dt_chr2	46329200	46331570	+
CotAD_64014		MYB_200	MYBR2R3	Dt_chr3	5175844	5177132	-
CotAD_03762		MYB_201	MYBR2R3	Dt_chr3	11092360	11093410	+
CotAD_03903		MYB_202	MYBR2R3	Dt_chr3	15152433	15153687	-
CotAD_39114	MYB55	MYB_203	R1	Dt_chr3	16600455	16601479	-
CotAD_39072		MYB_204	R1	Dt_chr3	18106062	18109965	-
CotAD_38354		MYB_205	MYBR2R3	Dt_chr3	21150208	21151577	+
CotAD_05215		MYB_206	MYBR2R3	Dt_chr3	25083958	25085048	-
CotAD_09256		MYB_207	MYBR2R3	Dt_chr3	27239643	27241582	+
CotAD_45564		MYB_208	MYBR2R3	Dt_chr4	9878019	9878921	+
CotAD_37038		MYB_209	MYBR2R3	Dt_chr4	10494042	10495012	+
CotAD_65187	MYB68	MYB_210	MYBR2R3	Dt_chr4	10582895	10583901	+
CotAD_34373		MYB_211	R1	Dt_chr4	10655535	10661325	+
CotAD_24185		MYB_212	MYBR2R3	Dt_chr4	12673080	12673957	-
CotAD_55743		MYB_213	MYBR2R3	Dt_chr4	29472269	29473655	+
CotAD_49071		MYB_214	MYBR2R3	Dt_chr4	31151113	31152389	-
CotAD_01834		MYB_215	MYBR2R3	Dt_chr4	34475687	34476880	+
CotAD_02011		MYB_216	MYBR2R3	Dt_chr5	7373831	7375167	+
CotAD_02071		MYB_217	MYBR2R3	Dt_chr5	8703681	8704944	+
CotAD_38576		MYB_218	R1	Dt_chr5	9107310	9108062	+
CotAD_29528	MYB48	MYB_219	R1	Dt_chr5	9592553	9595134	+
CotAD_08514		MYB_220	MYBR2R3	Dt_chr5	9969180	9969890	-
CotAD_24048	MYB107	MYB_221	MYBR2R3	Dt_chr5	9970909	9971619	-
CotAD_68783		MYB_222	MYBR2R3	Dt_chr5	11615617	11618701	+
CotAD_16570	MYB39	MYB_223	MYBR2R3	Dt_chr5	13198067	13199738	-
CotAD_70953	MYBML10	MYB_224	MYBR2R3	Dt_chr5	13315536	13318216	-
CotAD_70948	MYBML9	MYB_225	MYBR2R3	Dt_chr5	13900015	13902111	+
CotAD_27869	MYB99	MYB_226	MYBR2R3	Dt_chr5	14134973	14135884	-
CotAD_72111		MYB_227	MYBR2R3	Dt_chr5	15279199	15280193	-
CotAD_72110		MYB_228	MYBR2R3	Dt_chr5	16037989	16039764	+
CotAD_72108		MYB_229	R1	Dt_chr5	16723521	16723784	+
CotAD_72107		MYB_230	R1	Dt_chr5	25064829	25065460	-
CotAD_50122		MYB_231	MYBR2R3	Dt_chr5	34188274	34190597	+
CotAD_47088		MYB_232	MYBR2R3	Dt_chr5	37379525	37381277	-
CotAD_06252		MYB_233	MYBR2R3	Dt_chr5	52467322	52468955	+
CotAD_06172		MYB_234	MYBR2R3	Dt_chr6	5998401	5999531	+
CotAD_32614		MYB_235	MYBR2R3	Dt_chr6	6249855	6250685	+
CotAD_75309		MYB_236	MYBR2R3	Dt_chr6	7410039	7412358	-
CotAD_68084		MYB_237	MYBR2R3	Dt_chr6	7519877	7521879	+
CotAD_16125		MYB_238	R1	Dt_chr6	7720179	7722620	-
CotAD_16204		MYB_239	R1R2R3	Dt_chr6	8099772	8102449	+
CotAD_16205	MYBML4	MYB_240	R1	Dt_chr6	8209199	8212349	+
CotAD_45734		MYB_241	R1	Dt_chr6	10768869	10773888	+
CotAD_45754	MYB117	MYB_242	MYBR2R3	Dt_chr6	12813043	12816630	-
CotAD_26484	MYB88	MYB_243	MYBR2R3	Dt_chr6	14569352	14571855	+
CotAD_12075		MYB_244	MYBR2R3	Dt_chr6	14928186	14929852	-
CotAD_12028		MYB_245	MYBR2R3	Dt_chr6	16373061	16374190	+
CotAD_73139		MYB_246	R1R2R3	Dt_chr6	16438949	16440553	+
CotAD_02970	MYB9	MYB_247	R1	Dt_chr6	19318110	19323918	+
CotAD_02837		MYB_248	MYBR2R3	Dt_chr6	22604962	22605820	-
CotAD_31760		MYB_249	MYBR2R3	Dt_chr6	27136060	27136984	+
CotAD_24079		MYB_250	MYBR2R3	Dt_chr6	32294826	32296312	-
CotAD_24126		MYB_251	MYBR2R3	Dt_chr6	37713799	37714700	+
CotAD_24127		MYB_252	MYBR2R3	Dt_chr6	40804307	40806311	+
CotAD_43259		MYB_253	MYBR2R3	Dt_chr6	44521403	44522481	-
CotAD_04140		MYB_254	R1	Dt_chr7	1613062	1617743	+
CotAD_04154		MYB_255	R1	Dt_chr7	6338566	6338817	-
CotAD_04222	MYB82	MYB_256	MYBR2R3	Dt_chr7	7436973	7438093	-
CotAD_04250	MYB41	MYB_257	MYBR2R3	Dt_chr7	8302393	8303898	-
CotAD_66344		MYB_258	R1	Dt_chr7	8731835	8736269	-
CotAD_02428		MYB_259	MYBR2R3	Dt_chr7	9532253	9534496	+
CotAD_02357		MYB_260	MYBR2R3	Dt_chr7	15023370	15024294	-
CotAD_21709	CPC-like	MYB_261	MYBR2R3	Dt_chr7	18159546	18160325	-
CotAD_33790		MYB_262	R1	Dt_chr7	23029873	23030124	-
CotAD_69211		MYB_263	R1	Dt_chr7	28732574	28734762	-
CotAD_06007	MYB112	MYB_264	MYBR2R3	Dt_chr7	30537005	30538273	-
CotAD_22913		MYB_265	MYBR2R3	Dt_chr7	34922557	34923690	+
CotAD_51001		MYB_266	MYBR2R3	Dt_chr7	36500300	36508308	+
CotAD_51020		MYB_267	MYBR2R3	Dt_chr7	41104354	41105884	-
CotAD_01089		MYB_268	MYBR2R3	Dt_chr8	2325336	2326076	+
CotAD_01167		MYB_269	MYBR2R3	Dt_chr8	8133750	8134971	+
CotAD_01243		MYB_270	R1R2R3	Dt_chr8	24615869	24617811	-
CotAD_01351		MYB_271	MYBR2R3	Dt_chr8	31851746	31853089	+
CotAD_01353		MYB_272	MYBR2R3	Dt_chr8	37566694	37567548	-
CotAD_61906		MYB_273	MYBR2R3	Dt_chr8	38008960	38009839	+
CotAD_06578	MYB10	MYB_274	MYBR2R3	Dt_chr8	38868042	38873079	-
CotAD_06648		MYB_275	MYBR2R3	Dt_chr8	39689519	39691195	+
CotAD_06674		MYB_276	MYBR2R3	Dt_chr8	39815852	39817153	-
CotAD_33231		MYB_277	MYBR2R3	Dt_chr8	41408101	41408923	+
CotAD_71964		MYB_278	R1	Dt_chr8	43695597	43695991	-
CotAD_26735		MYB_279	MYBR2R3	Dt_chr8	44616465	44617986	-
CotAD_38177		MYB_280	MYBR2R3	Dt_chr8	44664534	44665695	-
CotAD_22200		MYB_281	MYBR2R3	Dt_chr8	46679354	46680674	+
CotAD_06309		MYB_282	R1	Dt_chr8	51585469	51588261	-
CotAD_06421		MYB_283	MYBR2R3	Dt_chr8	51959849	51960737	+
CotAD_27984	MYBML5	MYB_284	MYBR2R3	Dt_chr8	55560697	55562213	+
CotAD_51773		MYB_285	R1	Dt_chr8	55673063	55675894	-
CotAD_74372		MYB_286	R1	Dt_chr8	56037277	56038031	-
CotAD_20091		MYB_287	MYBR2R3	Dt_chr9	1385599	1386589	-
CotAD_21928	MYB26	MYB_288	R1	Dt_chr9	24931581	24936643	+
CotAD_23906	MYB50	MYB_289	MYBR2R3	Dt_chr9	31954064	31959478	+
CotAD_23926		MYB_290	R1	Dt_chr9	41409282	41411572	+
CotAD_23930		MYB_291	MYBR2R3	Dt_chr9	41577858	41579146	-
CotAD_23933		MYB_292	MYBR2R3	Dt_chr9	42304239	42305127	-
CotAD_30390		MYB_293	MYBR2R3	Dt_chr9	42337974	42338668	+
CotAD_33651		MYB_294	R1	Dt_chr9	43008484	43010716	+
CotAD_21515		MYB_295	MYBR2R3	Dt_chr9	43314259	43317109	+
CotAD_52748		MYB_296	MYBR2R3	Dt_chr9	45549228	45550260	-
CotAD_47467	MYB103	MYB_297	MYBR2R3	Dt_chr9	46220816	46221457	+
CotAD_56290		MYB_298	R1	Dt_chr9	46417211	46417679	+
CotAD_22094		MYB_299	R1	Dt_chr9	46441429	46441689	-
CotAD_02694		MYB_300	MYBR2R3	Dt_chr9	49026852	49028179	-
CotAD_02717	MYB45	MYB_301	R1	Dt_chr9	50826355	50830693	-
CotAD_02811	MYB52	MYB_302	MYBR2R3	Dt_chr9	50973387	50974415	-
CotAD_02818		MYB_303	R1	Dt_chr9	52098309	52098839	+
CotAD_48388		MYB_304	R1	Dt_chr9	52161582	52161839	-
CotAD_73356	MYB81	MYB_305	MYBR2R3	Dt_chr9	57545038	57545699	-
CotAD_16726	MYB8	MYB_306	R1	Dt_chr9	57877587	57881343	+
CotAD_38480		MYB_307	MYBR2R3	Dt_chr9	57952819	57954199	+
CotAD_38502		MYB_308	R1	Dt_chr9	58412920	58416555	-
CotAD_38505		MYB_309	MYBR2R3	Dt_chr9	59638338	59639784	-
CotAD_36038		MYB_310	R1	Dt_chr9	62179481	62183724	+
CotAD_18367		MYB_311	MYBR2R3	Dt_chr9	62479678	62480770	+
CotAD_18384		MYB_312	R1R2R3	Dt_chr9	65416141	65421016	-
CotAD_13494		MYB_313	MYBR2R3	Dt_chr9	66125682	66126441	-
CotAD_13488		MYB_314	MYBR2R3	Dt_chr9	66129683	66130496	-
CotAD_09725		MYB_315	R1	Dt_chr9	66834836	66835829	-
CotAD_09699		MYB_316	MYBR2R3	Dt_chr9	70174517	70175916	-
CotAD_09690	MYB7	MYB_317	R1R2R3	Dt_chr10	1113356	1118449	+
CotAD_09639		MYB_318	MYBR2R3	Dt_chr10	4552362	4553478	-
CotAD_01637	MYB37	MYB_319	R1	Dt_chr10	4997390	5000205	-
CotAD_18461		MYB_320	MYBR2R3	Dt_chr10	8223391	8224816	+
CotAD_18503		MYB_321	MYBR2R3	Dt_chr10	9525140	9526534	+
CotAD_00209		MYB_322	R1	Dt_chr10	10781293	10784651	+
CotAD_00307		MYB_323	MYBR2R3	Dt_chr10	12903195	12904124	-
CotAD_00308		MYB_324	MYBR2R3	Dt_chr10	13013175	13014107	-
CotAD_00411		MYB_325	MYBR2R3	Dt_chr10	15055016	15055800	-
CotAD_23420	MYB5	MYB_326	MYBR2R4	Dt_chr10	17085725	17086790	-
CotAD_14330		MYB_327	R1	Dt_chr10	18552691	18553650	-
CotAD_37142	MYB84	MYB_328	MYBR2R3	Dt_chr10	18933386	18934450	-
CotAD_11820	CPC-MYB1	MYB_329	R1R2R3	Dt_chr10	29275376	29280093	+
CotAD_27106	MYB20	MYB_330	MYBR2R3	Dt_chr10	57304403	57305709	-
CotAD_43649		MYB_331	MYBR2R3	Dt_chr11	264413	267803	-
CotAD_16272		MYB_332	R1	Dt_chr11	1468169	1474027	-
CotAD_16349		MYB_333	R1	Dt_chr11	3779863	3782619	+
CotAD_12720		MYB_334	MYBR2R3	Dt_chr11	4670932	4671794	-
CotAD_12726		MYB_335	MYBR2R3	Dt_chr11	6059459	6061017	+
CotAD_12812		MYB_336	MYBR2R3	Dt_chr11	16559894	16561558	+
CotAD_13114		MYB_337	MYBR2R3	Dt_chr11	35084956	35086123	+
CotAD_13206	MYBML3	MYB_338	MYBR2R3	Dt_chr11	50226070	50234635	+
CotAD_13209		MYB_339	MYBR2R3	Dt_chr11	56290292	56291636	-
CotAD_47678		MYB_340	MYBR2R3	Dt_chr11	60322644	60324134	+
CotAD_68115		MYB_341	R1	Dt_chr12	1613278	1613550	-
CotAD_28067	MYB85	MYB_342	MYBR2R3	Dt_chr12	4244370	4245451	+
CotAD_52416	MYB19	MYB_343	R1	Dt_chr12	5107080	5109651	+
CotAD_57855		MYB_344	MYBR2R3	Dt_chr12	5419309	5420431	+
CotAD_42811		MYB_345	MYBR2R3	Dt_chr12	6864364	6865439	-
CotAD_57632		MYB_346	MYBR2R3	Dt_chr12	9744787	9745970	+
CotAD_03153		MYB_347	MYBR2R3	Dt_chr12	16512177	16513247	-
CotAD_03291		MYB_348	MYBR2R3	Dt_chr12	26099548	26100269	+
CotAD_03305	MYB1	MYB_349	MYBR2R3	Dt_chr13	6928651	6929693	+
CotAD_03322		MYB_350	MYBR2R3	Dt_chr13	7661025	7662249	+
CotAD_03373	MYB3R-3	MYB_351	MYBR2R3	Dt_chr13	10941185	10942774	-
CotAD_03381		MYB_352	MYBR2R3	Dt_chr13	11081615	11082781	-
CotAD_20492		MYB_353	MYBR2R3	Dt_chr13	12628860	12629750	+
CotAD_13600	MYB46-like	MYB_354	MYBR2R3	Dt_chr13	14950807	14951728	+
CotAD_38062		MYB_355	MYBR2R3	Dt_chr13	14991638	14992633	+
CotAD_38098		MYB_356	MYBR2R3	Dt_chr13	15034004	15034951	+
CotAD_22511		MYB_357	R1	Dt_chr13	15039711	15040439	+
CotAD_22523		MYB_358	R1	Dt_chr13	16920112	16921091	+
CotAD_20324		MYB_359	MYBR2R3	Dt_chr13	17498494	17501241	-
CotAD_62038	MYB7	MYB_360	MYBR2R3	Dt_chr13	21965482	21966614	+
CotAD_44657		MYB_361	MYBR2R3	Dt_chr13	22764201	22766349	+
CotAD_70940		MYB_362	R1	Dt_chr13	32359066	32367046	-
CotAD_19868		MYB_363	R1R2R3	Dt_chr13	34708655	34711412	+
CotAD_13277	MYB21	MYB_364	MYBR2R3	Dt_chr13	35479132	35480203	-
CotAD_62405	MYB30	MYB_365	MYBR2R3	Dt_chr13	39995730	39997280	-
CotAD_15922		MYB_366	MYBR2R3	Dt_chr13	42549274	42551965	-
CotAD_42549	MYBML7	MYB_367	MYBR2R3	Dt_chr13	42585501	42586612	-
CotAD_30539		MYB_368	MYBR2R3	Dt_chr13	44457645	44458677	-
CotAD_30583		MYB_369	MYBR2R3	Dt_chr13	45135174	45136893	+
CotAD_20920		MYB_370	MYBR2R3	Dt_chr13	48134854	48138339	-
CotAD_39675		MYB_371	MYBR2R3	Dt_chr13	51259417	51263813	+
CotAD_19009		MYB_372	MYBR2R3	Dt_chr13	51863527	51864505	-
CotAD_23070		MYB_373	MYBR2R3	Dt_chr13	54703828	54711596	+
CotAD_42115	MYB83	MYB_374	R1	scaffold349.1	1818	3247	-
CotAD_76631		MYB_375	R1	scaffold7488.1	5006	5263	-
CotAD_53899		MYB_376	MYBR2R3	scaffold2682.1	6453	8137	+
CotAD_75718		MYB_377	MYBR2R3	scaffold5722.1	7179	8076	+
CotAD_75805		MYB_378	R1	scaffold5581.1	12804	13139	-
CotAD_76227		MYB_379	R1	scaffold4145.1	15877	18988	-
CotAD_72673		MYB_380	MYBR2R3	scaffold4550.1	19550	21407	-
CotAD_74428		MYB_381	R1	scaffold5441.1	19621	21224	+
CotAD_54584		MYB_382	MYBR2R3	scaffold2668.1	20578	22186	+
CotAD_56130		MYB_383	R1	scaffold2838.1	21684	21950	-
CotAD_53901	MYB97	MYB_384	MYBR2R3	scaffold2682.1	25769	28483	+
CotAD_76879		MYB_385	MYBR2R3	scaffold3200.1	30889	31816	+
CotAD_71681	MYB42	MYB_386	MYBR2R3	scaffold4719.1	34921	35810	-
CotAD_17237		MYB_387	R1	scaffold568.1	38912	40210	+
CotAD_71552		MYB_388	MYBR2R3	scaffold1681.1	40297	40701	+
CotAD_74058	MYB25	MYB_389	MYBR2R3	scaffold2119.1	42313	43446	+
CotAD_54664		MYB_390	MYBR2R3	scaffold2908.1	44561	45148	-
CotAD_70585		MYB_391	MYBR2R3	scaffold1624.1	47433	48365	+
CotAD_66013		MYB_392	R1	scaffold4070.1	53486	55233	+
CotAD_46312		MYB_393	R1	scaffold1957.1	53678	53866	+
CotAD_14956	MYB116	MYB_394	MYBR2R3	scaffold39.1	56134	57204	-
CotAD_58577	MYB49	MYB_395	MYBR2R3	scaffold2010.1	60406	61434	+
CotAD_49371		MYB_396	R1	scaffold2722.1	61552	64256	+
CotAD_62485		MYB_397	MYBR2R3	scaffold3807.1	61925	63484	-
CotAD_61130		MYB_398	Atypical MYB genes	scaffold3486.1	64745	73496	+
CotAD_65011		MYB_399	MYBR2R3	scaffold3698.1	65439	66350	-
CotAD_56924		MYB_400	MYBR2R3	scaffold3582.1	67591	68713	-
CotAD_66555	MYB25-like	MYB_401	MYBR2R3	scaffold3976.1	71961	74651	-
CotAD_63653	MYB75	MYB_402	MYBR2R3	scaffold1668.1	77073	81787	-
CotAD_56095		MYB_403	MYBR2R3	scaffold3109.1	82534	83268	-
CotAD_65770		MYB_404	R1	scaffold3501.1	84113	86124	-
CotAD_61423	MYB36	MYB_405	MYBR2R3	scaffold3478.1	94694	96091	-
CotAD_70562		MYB_406	MYBR2R3	scaffold3418.1	100277	101267	-
CotAD_18176		MYB_407	MYBR2R3	scaffold377.1	102953	104181	+
CotAD_62072	MYB31	MYB_408	MYBR2R3	scaffold968.1	108713	110018	+
CotAD_31747		MYB_409	R1	scaffold1011.1	115982	121340	+
CotAD_46652		MYB_410	MYBR2R3	scaffold947.1	118217	128758	+
CotAD_73813	MYBML6	MYB_411	MYBR2R3	scaffold3053.1	119258	121010	-
CotAD_31817		MYB_412	R1	scaffold821.1	120874	122204	-
CotAD_70563		MYB_413	MYBR2R3	scaffold3418.1	126169	127210	-
CotAD_57464		MYB_414	MYBR2R3	scaffold1837.1	128811	129901	-
CotAD_72459		MYB_415	R1	scaffold3083.1	130907	131301	+
CotAD_60122		MYB_416	MYBR2R3	scaffold2503.1	134326	135509	+
CotAD_23689		MYB_417	MYBR2R3	scaffold666.1	137204	139177	-
CotAD_50022		MYB_418	MYBR2R3	scaffold2670.1	138445	139554	-
CotAD_49892	MYB98	MYB_419	MYBR2R3	scaffold2480.1	151310	152419	-
CotAD_64052	MYB124	MYB_420	R1	scaffold2917.1	152656	156016	-
CotAD_25564		MYB_421	MYBR2R3	scaffold445.1	153961	154782	+
CotAD_55040	MYB74	MYB_422	MYBR2R3	scaffold2081.1	155245	156524	-
CotAD_67058		MYB_423	R1	scaffold2297.1	158896	164334	+
CotAD_47430		MYB_424	R1	scaffold2312.1	163318	163584	+
CotAD_35112		MYB_425	R1R2R3	scaffold1451.1	163824	165428	-
CotAD_58580		MYB_426	MYBR2R3	scaffold2010.1	172548	174257	-
CotAD_40508	MYB25	MYB_427	MYBR2R3	scaffold1251.1	180499	182556	-
CotAD_60177		MYB_428	R1	scaffold2376.1	181663	184540	+
CotAD_20342	CPC-MYB2	MYB_429	R1R2R3	scaffold290.1	189508	191473	+
CotAD_60334		MYB_430	R1	scaffold2097.1	190901	200021	-
CotAD_18708		MYB_431	R1	scaffold336.1	202981	204324	+
CotAD_44917		MYB_432	R1	scaffold913.1	225549	227368	+
CotAD_35123		MYB_433	MYBR2R3	scaffold1451.1	232771	233900	-
CotAD_60763		MYB_434	MYBR2R3	scaffold2269.1	267474	269531	-
CotAD_40520		MYB_435	R1	scaffold1251.1	268559	269943	+
CotAD_32208		MYB_436	MYBR2R3	scaffold1420.1	272922	275630	+
CotAD_40521		MYB_437	MYBR2R3	scaffold1251.1	273160	274422	+
CotAD_34360		MYB_438	MYBR2R3	scaffold332.1	283550	286489	-
CotAD_48096		MYB_439	MYBR2R3	scaffold125.1	290921	295905	-
CotAD_08267		MYB_440	MYBR2R3	scaffold190.1	298916	300134	+
CotAD_20494		MYB_441	R1	scaffold298.1	322439	323523	+
CotAD_08879		MYB_442	R1	scaffold280.1	333168	333493	-
CotAD_40581		MYB_443	MYBR2R3	scaffold1701.1	338328	339905	+
CotAD_41346		MYB_444	MYBR2R3	scaffold1147.1	338961	339671	+
CotAD_23712		MYB_445	R1	scaffold666.1	339822	344173	-
CotAD_07841		MYB_446	MYBR2R3	scaffold104.1	358976	360136	-
CotAD_55923		MYB_447	MYBR2R3	scaffold1609.1	370313	373293	-
CotAD_53513		MYB_448	MYBR2R3	scaffold373.1	387468	388651	+
CotAD_29930		MYB_449	MYBR2R3	scaffold586.1	397109	397685	-
CotAD_32702		MYB_450	R1	scaffold1149.1	397263	403282	-
CotAD_32973	MYB51	MYB_451	MYBR2R3	scaffold1142.1	406214	407295	+
CotAD_39818		MYB_452	MYBR2R3	scaffold526.1	410643	415656	-
CotAD_23053		MYB_453	R1	scaffold43.1	411851	416326	-
CotAD_35878		MYB_454	MYBR2R3	scaffold1271.1	414732	415199	-
CotAD_57009	MYBML2	MYB_455	MYBR2R3	scaffold1036.1	429378	430944	-
CotAD_38400		MYB_456	R1	scaffold787.1	431859	432921	-
CotAD_21792		MYB_457	MYBR2R3	scaffold506.1	438804	440130	+
CotAD_66863		MYB_458	R1	scaffold605.1	440136	440956	-
CotAD_15155		MYB_459	R1	scaffold413.1	456666	461878	+
CotAD_08465		MYB_460	R1	scaffold27.1	471213	473761	+
CotAD_31262		MYB_461	MYBR2R3	scaffold944.1	474858	475586	-
CotAD_32711		MYB_462	MYBR2R3	scaffold1149.1	501620	503592	+
CotAD_46186		MYB_463	R1	scaffold941.1	508711	510878	-
CotAD_18842		MYB_464	R1	scaffold176.1	517493	519572	-
CotAD_33590		MYB_465	R1	scaffold712.1	533180	534866	-
CotAD_26900		MYB_466	MYBR2R3	scaffold293.1	551664	552337	-
CotAD_36390		MYB_467	R1	scaffold237.1	554876	560239	+
CotAD_18743		MYB_468	MYBR2R3	scaffold336.1	556944	557920	-
CotAD_14703	MYB58	MYB_469	MYBR2R3	scaffold246.1	560386	563010	+
CotAD_36471		MYB_470	MYBR2R3	scaffold842.1	569886	571104	-
CotAD_36472		MYB_471	MYBR2R3	scaffold842.1	576132	577306	-
CotAD_18745		MYB_472	MYBR2R3	scaffold336.1	587217	588257	-
CotAD_17320		MYB_473	MYBR2R3	scaffold568.1	591568	593561	-
CotAD_21811		MYB_474	Atypical MYB genes	scaffold506.1	593901	604900	-
CotAD_36473		MYB_475	MYBR2R3	scaffold842.1	596413	598118	-
CotAD_18746		MYB_476	MYBR2R3	scaffold336.1	599098	600041	-
CotAD_08917		MYB_477	MYBR2R3	scaffold280.1	605171	605899	+
CotAD_26904		MYB_478	R1	scaffold293.1	613682	615785	-
CotAD_23745		MYB_479	MYBR2R3	scaffold666.1	620211	621667	-
CotAD_35249		MYB_480	R1	scaffold683.1	627053	628644	-
CotAD_20390		MYB_481	R1R2R3	scaffold290.1	638553	640742	+
CotAD_14715		MYB_482	MYBR2R3	scaffold246.1	659080	660732	-
CotAD_17330		MYB_483	R1R2R3	scaffold568.1	685552	691510	+
CotAD_45988		MYB_484	MYBR2R3	scaffold544.1	695219	696422	+
CotAD_44180		MYB_485	MYBR2R3	scaffold521.1	769633	771452	+
CotAD_17833		MYB_486	R1	scaffold120.1	774123	776302	-
CotAD_25625		MYB_487	MYBR2R3	scaffold445.1	775667	776451	-
CotAD_32565		MYB_488	MYBR2R3	scaffold417.1	846206	847476	-
CotAD_20535		MYB_489	R1	scaffold298.1	853375	856175	-
CotAD_39835		MYB_490	R1	scaffold526.1	861554	866038	+
CotAD_34886		MYB_491	R1	scaffold480.1	876326	884535	-
CotAD_07258		MYB_492	MYBR2R3	scaffold72.1	917030	919147	-
CotAD_07892		MYB_493	MYBR2R3	scaffold104.1	939517	940708	+
CotAD_21852	MYB69	MYB_494	MYBR2R3	scaffold506.1	977278	979419	-
CotAD_08370		MYB_495	R1	scaffold190.1	1093824	1094102	-
CotAD_27261	MYB101	MYB_496	MYBR2R3	scaffold178.1	1116527	1119547	-
CotAD_38954		MYB_497	MYBR2R3	scaffold306.1	1135937	1137372	+
CotAD_18803	MYB38	MYB_498	MYBR2R3	scaffold336.1	1141497	1143449	-
CotAD_08997		MYB_499	MYBR2R3	scaffold280.1	1145346	1148681	+
CotAD_10711	MYB79	MYB_500	MYBR2R3	scaffold288.1	1157977	1159029	-
CotAD_08383		MYB_501	R1	scaffold190.1	1183910	1189274	-
CotAD_31130		MYB_502	R1	scaffold347.1	1213514	1216438	-
CotAD_04925		MYB_503	R1	scaffold56.1	1235044	1238018	+
CotAD_42605		MYB_504	R1	scaffold257.1	1263613	1264161	+
CotAD_10875		MYB_505	R1	scaffold133.1	1267732	1269761	+
CotAD_17187		MYB_506	R1	scaffold118.1	1283007	1287837	+
CotAD_00714		MYB_507	R1	scaffold26.1	1320713	1324121	+
CotAD_17082		MYB_508	R1	scaffold217.1	1346950	1347581	-
CotAD_00719		MYB_509	MYBR2R3	scaffold26.1	1372774	1374288	-
CotAD_07943	MYB100	MYB_510	MYBR2R3	scaffold104.1	1457488	1460589	-
CotAD_07948	MYB88	MYB_511	MYBR2R3	scaffold104.1	1513874	1516068	+
CotAD_13680		MYB_512	R1	scaffold106.1	1555899	1556195	-
CotAD_00747		MYB_513	MYBR2R3	scaffold26.1	1596500	1598057	-
CotAD_39266		MYB_514	R1	scaffold141.1	1641892	1647662	-
CotAD_19641		MYB_515	R1	scaffold103.1	1683395	1685417	+
CotAD_16112		MYB_516	MYBR2R3	scaffold154.1	1696509	1697997	+
CotAD_39267	MYB2	MYB_517	MYBR2R3	scaffold141.1	1704772	1705778	-
CotAD_07334		MYB_518	MYBR2R3	scaffold72.1	1737039	1738165	-
CotAD_39269		MYB_519	MYBR2R3	scaffold141.1	1743291	1744240	-
CotAD_18666	MYB109	MYB_520	MYBR2R3	scaffold71.1	1757160	1757846	-
CotAD_17230		MYB_521	R1	scaffold118.1	1889829	1892757	-
CotAD_00889		MYB_522	R1	scaffold26.1	2714117	2719358	+
CotAD_07158		MYB_523	MYBR2R3	scaffold14.1	3743692	3746772	+
CotAD_01268		MYB_524	MYBR2R3	scaffold2.1	4707383	4708490	-
