# Supplementary material for: Genome-wide characterization and expression analysis of MYB transcription factors in Gossypium hirsutum
Source: BMC Genet. 2016 Sep 9;17(1):129. doi: 10.1186/s12863-016-0436-8 (PMC5017022; doi:10.1186/s12863-016-0436-8)
Supplement: Additional file 5: Table S4. — Synonymous and non-synonymous substitution rates and the estimated times for the tandem and segmental duplication events in GhMYB genes. (XLSX 18 kb) [file 12863_2016_436_MOESM5_ESM.xlsx]

## Sheet: Sheet1
Additional file 4. Table 4. Synonymous and non-synonymous substitution rates and the estimated times for the tandem and segmental duplication events in GhMYB genes.
Gene 1	Chr no	Gene 2	Chr no	Ka	Ks	ka/ks	Estimated time	Duplicate	Purifying selection
CotAD_37269	At_chr7	CotAD_48578	At_chr1	0.1048	0.2148	0.487896	7.16	Segmental	Yes
CotAD_67449	At_chr2	CotAD_72108	Dt_chr5	0.9691	3.7326	0.259631	124.42	Segmental	Yes
CotAD_46082	At_chr3	CotAD_23420	Dt_chr10	0.5287	0.5029	1.0513	16.7633	Segmental	No
CotAD_72097	At_chr4	CotAD_24079	Dt_chr6	1.5759	1.4921	1.05616	49.7367	Segmental	No
CotAD_47901	At_chr5	CotAD_31433	At_chr7	0.618	0.5496	1.12445	18.32	Segmental	No
CotAD_28083	At_chr13	CotAD_28841	At_chr5	0.683	0.5133	1.33061	17.11	Segmental	No
CotAD_52324	At_chr6	CotAD_31760	Dt_chr6	1.2735	2.3093	0.551466	76.9767	Segmental	Yes
CotAD_31760	Dt_chr6	CotAD_02357	Dt_chr7	0.4818	0.815	0.591166	27.1667	Segmental	Yes
CotAD_49648	At_chr6	CotAD_20492	Dt_chr13	0.9881	2.2939	0.430751	76.4633	Segmental	Yes
CotAD_14409	At_chr7	CotAD_02011	Dt_chr5	0.8406	0.8426	0.997626	28.0867	Segmental	Yes
CotAD_56556	At_chr7	CotAD_53955	Dt_chr1	1.8864	3.0263	0.623335	100.877	Segmental	Yes
CotAD_53955	Dt_chr1	CotAD_27869	Dt_chr5	1.4548	1.7356	0.838212	57.8533	Segmental	Yes
CotAD_17392	At_chr7	CotAD_69361	At_chr9	0.0149	0.0078	1.91026	0.26	Segmental	No
CotAD_38241	At_chr9	CotAD_47467	Dt_chr9	0.6812	0.9727	0.700319	32.4233	Segmental	Yes
CotAD_38214	At_chr9	CotAD_22094	Dt_chr9	0.8816	1.4144	0.623303	47.1467	Segmental	Yes
CotAD_26974	At_chr9	CotAD_73356	Dt_chr9	0.5952	0.9949	0.598251	33.1633	Segmental	Yes
CotAD_30018	At_chr9	CotAD_38505	Dt_chr9	0.9666	1.4062	0.687384	46.8733	Segmental	Yes
CotAD_18367	Dt_chr9	CotAD_09456	At_chr9	2.966	2.8856	1.02786	96.1867	Segmental	No
CotAD_05727	At_chr9	CotAD_70928	At_chr13	1.1818	1.1013	1.0731	36.71	Segmental	No
CotAD_42940	At_chr10	CotAD_49695	At_chr11	0.377	1.1844	0.318305	39.48	Segmental	Yes
CotAD_75157	At_chr10	CotAD_55008	At_chr13	0.8109	2.8626	0.283274	95.42	Segmental	Yes
CotAD_31445	At_chr10	CotAD_28067	Dt_chr12	0.4585	0.61	0.751639	20.3333	Segmental	Yes
CotAD_73848	At_chr10	CotAD_21709	Dt_chr7	0.609	1.845	0.330081	61.5	Segmental	Yes
CotAD_34316	At_chr11	CotAD_25793	Dt_chr2	0.5732	2.82	0.203262	94	Segmental	Yes
CotAD_74556	At_chr11	CotAD_75267	At_chr13	0.1734	3.6246	0.0478398	120.82	Segmental	Yes
CotAD_75267	At_chr13	CotAD_03381	Dt_chr13	1.1452	0.8461	1.3535	28.2033	Segmental	No
CotAD_61896	At_chr12	CotAD_03153	Dt_chr12	0.9956	1.5818	0.62941	52.7267	Segmental	Yes
CotAD_73833	At_chr12	CotAD_16125	Dt_chr6	0.8132	1.2431	0.654171	41.4367	Segmental	Yes
CotAD_42768	At_chr13	CotAD_13600	Dt_chr13	0.6277	1.6621	0.377655	55.4033	Segmental	Yes
CotAD_75266	At_chr13	CotAD_22913	Dt_chr7	0.8144	1.3692	0.5948	45.64	Segmental	Yes
CotAD_52207	Dt_chr1	CotAD_09256	Dt_chr3	0.6225	1.3202	0.471519	44.0067	Segmental	Yes
CotAD_16492	Dt_chr1	CotAD_37038	Dt_chr4	1.9154	2.3056	0.83076	76.8533	Segmental	Yes
CotAD_64014	Dt_chr3	CotAD_23930	Dt_chr9	1.8386	1.7155	1.07176	57.1833	Segmental	No
CotAD_06421	Dt_chr8	CotAD_23933	Dt_chr9	1.5696	2.5411	0.617685	84.7033	Segmental	No
CotAD_52748	Dt_chr9	CotAD_30539	Dt_chr13	1.1753	1.047	1.12254	34.9	Segmental	No
CotAD_71207	At_chr3	CotAD_55040	scaffold2081.1	0.7765	0.5536	1.40264	18.4533	Segmental	No
CotAD_29824	At_chr4	CotAD_32565	scaffold417.1	1.5078	0.9913	1.52103	33.0433	Segmental	No
CotAD_74747	At_chr6	CotAD_10711	scaffold288.1	2.559	1.7373	1.47298	57.91	Segmental	No
CotAD_27869	Dt_chr5	CotAD_65011	scaffold3698.1	1.1392	1.4066	0.809896	46.8867	Segmental	Yes
CotAD_17426	At_chr7	CotAD_39269	scaffold141.1	1.5214	2.254	0.674978	75.1333	Segmental	Yes
CotAD_46807	At_chr9	CotAD_18666	scaffold71.1	0.0147	0.0397	0.370277	1.32333	Segmental	Yes
CotAD_31445	At_chr10	CotAD_28067	scaffold1142.1	0.6791	1.9632	0.345915	65.44	Segmental	Yes
CotAD_75075	At_chr12	CotAD_23745	scaffold666.1	0.6621	1.1173	0.592589	37.2433	Segmental	Yes
CotAD_03153	Dt_chr12	CotAD_14956	scaffold39.1	0.8231	1.4851	0.554239	49.5033	Segmental	Yes
CotAD_42795	At_chr13	CotAD_07892	scaffold104.1	0.5199	0.8658	0.600485	28.86	Segmental	Yes
CotAD_22913	Dt_chr7	CotAD_74058	scaffold2119.1	0.9204	1.3368	0.68851	44.56	Segmental	Yes
CotAD_05215	Dt_chr3	CotAD_57464	scaffold1837.1	0.508	0.7344	0.691721	24.48	Segmental	Yes
CotAD_65187	Dt_chr4	CotAD_39267	scaffold141.1	0.8576	1.1169	0.76784	37.23	Segmental	Yes
CotAD_24048	Dt_chr5	CotAD_41346	scaffold1147.1	1.1417	1.5879	0.719	52.93	Segmental	Yes
CotAD_47088	Dt_chr5	CotAD_73813	scaffold3053.1	0.7709	1.6168	0.476806	53.8933	Segmental	Yes
CotAD_12028	Dt_chr6	CotAD_35123	scaffold1451.1	0.688	0.8656	0.794824	28.8533	Segmental	Yes
CotAD_73139	Dt_chr6	CotAD_35112	scaffold1451.1	1.8029	2.5831	0.69796	86.1033	Segmental	Yes
CotAD_01351	Dt_chr8	CotAD_18708	scaffold336.1	0.6045	1.0192	0.593112	33.9733	Segmental	Yes
CotAD_71964	Dt_chr8	CotAD_72459	scaffold336.1	0.6519	0.6404	1.01796	21.3467	Segmental	No
CotAD_20091	Dt_chr9	CotAD_70562	scaffold3418.1	0.3532	0.9285	0.380398	30.95	Segmental	Yes
CotAD_02811	Dt_chr9	CotAD_58577	scaffold2010.1	0.5956	1.8252	0.32632	60.84	Segmental	Yes
CotAD_00308	Dt_chr10	CotAD_70585	scaffold1624.1	0.2179	0.8471	0.257231	28.2367	Segmental	Yes
CotAD_48388	Dt_chr9	CotAD_76631	scaffold7488.1	1.0258	1.147	0.894333	38.2333	Segmental	Yes
CotAD_00411	Dt_chr10	CotAD_25625	scaffold445.1	1.0408	1.2309	0.84556	41.03	Segmental	Yes
CotAD_57855	Dt_chr12	CotAD_56924	scaffold3582.1	1.5145	1.5666	0.966743	52.22	Segmental	Yes
CotAD_57632	Dt_chr12	CotAD_60122	scaffold2503.1	0.971	1.6931	0.573504	56.4367	Segmental	Yes
CotAD_60122	scaffold2503.1	CotAD_53513	scaffold373.1	0.0169	0.0244	0.692623	0.813333	Segmental	Yes
CotAD_22511	Dt_chr13	CotAD_31262	scaffold944.1	0.8733	0.9283	0.940752	30.9433	Segmental	Yes
CotAD_08267	scaffold190.1	CotAD_36471	scaffold842.1	0.627	0.6107	1.02669	20.3567	Segmental	No
CotAD_50022	scaffold2670.1	CotAD_49892	scaffold2480.1	0.0133	0.0277	0.480144	0.923333	Segmental	Yes
CotAD_56130	scaffold2838.1	CotAD_47430	scaffold1251.1	0.0274	1	0.0274	33.3333	Segmental	Yes
CotAD_40508	scaffold1251.1	CotAD_60763	scaffold1251.1	1.3004	1.32	0.985152	44	Segmental	Yes
CotAD_08917	scaffold280.1	CotAD_22511	Dt_chr13	0.9697	2.3941	0.405037	79.8033	Segmental	Yes
CotAD_37269	Dt_chr7	CotAD_04154	Dt_chr7	1.4243	1.3303	1.07066	44.3433	Tandem	No
CotAD_07416	At_chr5	CotAD_52937	At_chr5	0.5562	0.5536	1.0047	18.4533	Tandem	No
CotAD_07787	At_chr7	CotAD_07789	At_chr7	0.0059	0.0828	0.071256	2.76	Tandem	Yes
CotAD_56936	At_chr12	CotAD_54036	At_chr12	0.7284	1.167	0.624165	38.9	Tandem	Yes
CotAD_08514	Dt_chr5	CotAD_24048	Dt_chr5	0.3815	0.7737	0.493085	25.79	Tandem	Yes
