# Supplementary material for: Genome-wide characterization and expression analysis of MYB transcription factors in Gossypium hirsutum
Source: BMC Genet. 2016 Sep 9;17(1):129. doi: 10.1186/s12863-016-0436-8 (PMC5017022; doi:10.1186/s12863-016-0436-8)
Supplement: Additional file 9: Table S5. — The statistical analysis of each group of the NJ phylogenetic tree. (XLSX 13 kb) [file 12863_2016_436_MOESM9_ESM.xlsx]

## Sheet: Sheet1
Additional file 7 Table S5: The statistical analysis of each group of the NJ phylogenetic tree
Subgroup No	Number of each group
	Upland cotton	Arabidopsis	cacao	Gossypium raimonii
Column1	Column2	Column3	Column4	Column5	Column6
SG 1	32	13	9	22	76
SG 2	16	5	4	9	34
SG 3	42	16	11	24	93
SG 4	28	6	8	10	52
SG 5	14	9	7	11	41
SG 6	1	6	1	1	9
SG 7	76	21	28	41	166
SG 8	29	2	7	12	50
SG 9	36	18	11	29	94
SG 10	75	37	28	55	195
SG 11	11	5	10	8	34
SG 12	3	1	0	0	4
SG 13	65	27	3	6	101
SG 14	27	7	0	0	34
SG 15	69	23	14	28	134
Total	524	196	141	256	1117
Remark: 1 gene from arabidopsis is not belonged to ony subgroups
