# Supplementary material for: Genome-wide characterization and expression analysis of MYB transcription factors in Gossypium hirsutum
Source: BMC Genet. 2016 Sep 9;17(1):129. doi: 10.1186/s12863-016-0436-8 (PMC5017022; doi:10.1186/s12863-016-0436-8)
Supplement: Additional file 10: Table S6. — The Ka/Ks ratios of MYB gene family in cotton (Gcpb raimodii/upland cotton). (XLSX 16 kb) [file 12863_2016_436_MOESM10_ESM.xlsx]

## Sheet: Sheet2
Additional file 10: Table S6: The Ka/Ks ratios of MYB gene family in cotton (G. raimodii/ upland cotton)
D5_Gene ID	Dt_Gene ID	Ks	Ka	Ka/Ks	Duplication time
Gorai.003G168100.1	CotAD_27869	0.0074	0.0065	0.878378	0.246667
Gorai.006G064000.1	CotAD_70940	0.0078	0.0021	0.269231	0.26
Gorai.008G060100.1	CotAD_27106	0.0242	0.0064	0.264463	0.806667
Gorai.001G205300.1	CotAD_41041	0.0247	0.0021	0.0850202	0.823333
Gorai.010G139300.1	CotAD_16125	0	0.0022	0	0
Gorai.003G039500.1	CotAD_08514	0.0079	0.0042	0.531646	0.263333
Gorai.007G236800.1	CotAD_34373	0.0152	0	0	0.506667
Gorai.003G054100.1	CotAD_24048	0.0074	0.0043	0.581081	0.246667
Gorai.004G183700.1	CotAD_16570	0.0384	0.0086	0.223958	1.28
Gorai.009G454000.1	CotAD_47467	0.027	0.0104	0.385185	0.9
Gorai.004G029000.1	CotAD_06172	0.0159	0.0134	0.842767	0.53
Gorai.008G151400.1	CotAD_12726	0.0149	0.0023	0.154362	0.496667
Gorai.012G132200.1	CotAD_20920	0.0077	0.0067	0.87013	0.256667
Gorai.010G149300.1	CotAD_51001	0.0228	0.0113	0.495614	0.76
Gorai.002G106300.1	CotAD_52207	0.0167	0.0044	0.263473	0.556667
Gorai.006G037500.1	CotAD_19868	0.038	0.0068	0.178947	1.26667
Gorai.008G192900.1	CotAD_47678	0	0.007	0	0
Gorai.007G037100.1	CotAD_03903	0.0236	0	0	0.786667
Gorai.006G017400.1	CotAD_62405	0	0	0	0
Gorai.010G079900.1	CotAD_06674	0.017	0.0023	0.135294	0.566667
Gorai.001G024300.1	CotAD_10389	0	0.0023	0	0
Gorai.009G110800.1	CotAD_01637	0.0083	0.0047	0.566265	0.276667
Gorai.006G162800.1	CotAD_02837	0	0.0044	0	0
Gorai.002G246700.1	CotAD_18384	0.0177	0.0044	0.248588	0.59
Gorai.009G006700.1	CotAD_23420	0.0176	0.0044	0.25	0.586667
Gorai.007G227500.1	CotAD_65187	0	0	0	0
Gorai.008G086400.2	CotAD_37142	0	0.0045	0	0
Gorai.009G222900.1	CotAD_36038	0	0.018	0	0
Gorai.001G177100.1	CotAD_52626	0	0	0	0
Gorai.011G173900.1	CotAD_51773	0.0181	0	0	0.603333
Gorai.008G179800.1	CotAD_13209	0.0355	0.0178	0.501408	1.18333
Gorai.011G122800.1	CotAD_27984	0	0	0	0
Gorai.008G179600.1	CotAD_13206	0.0176	0.0072	0.409091	0.586667
Gorai.011G063900.1	CotAD_21928	0	0	0	0
Gorai.004G147600.1	CotAD_23906	0.0312	0.0184	0.589744	1.04
Gorai.001G148500.1	CotAD_25793	0.0179	0.0024	0.134078	0.596667
Gorai.007G118200.1	CotAD_39114	0.0181	0	0	0.603333
Gorai.003G097900.1	CotAD_02011	0.0088	0.0121	1.375	0.293333
Gorai.008G035700.1	CotAD_62038	0.0085	0	0	0.283333
Gorai.005G254000.1	CotAD_02970	0.0173	0.0073	0.421965	0.576667
Gorai.007G192900.1	CotAD_09256	0.0085	0.0049	0.576471	0.283333
Gorai.009G263200.1	CotAD_06309	0.0118	0.0034	0.288136	0.393333
Gorai.009G288900.1	CotAD_16726	0.012	0	0	0.4
Gorai.004G044000.1	CotAD_21515	0.0118	0.0135	1.14407	0.393333
Gorai.004G151000.1	CotAD_01351	0	0	0	0
Gorai.004G150800.1	CotAD_01353	0.0346	0.0034	0.0982659	1.15333
Gorai.006G192400.1	CotAD_03153	0.0114	0.0034	0.298246	0.38
Gorai.002G180300.1	CotAD_44093	0.0236	0	0	0.786667
Gorai.001G143200.1	CotAD_67836	0.0379	0.0133	0.350923	1.26333
Gorai.008G141000.1	CotAD_16272	0	0.0066	0	0
Gorai.007G124000.1	CotAD_38354	0.0127	0.0033	0.259843	0.423333
Gorai.001G087400.1	CotAD_70670	0.0241	0	0	0.803333
Gorai.004G276500.1	CotAD_04222	0	0.0087	0	0
Gorai.007G001800.1	CotAD_02818	0.0303	0.006	0.19802	1.01
Gorai.009G040800.1	CotAD_00308	0	0.0029	0	0
Gorai.010G096800.1	CotAD_61906	0.0217	0.0058	0.267281	0.723333
Gorai.009G146500.1	CotAD_09725	0	0.0029	0	0
Gorai.003G021100.1	CotAD_02428	0	0.006	0	0
Gorai.010G087200.1	CotAD_06578	0.0206	0.0059	0.286408	0.686667
Gorai.001G138800.1	CotAD_16492	0	0	0	0
Gorai.006G129100.1	CotAD_13600	0.0102	0	0	0.34
Gorai.004G172700.1	CotAD_01089	0.0104	0	0	0.346667
Gorai.008G151100.1	CotAD_12720	0	0.0058	0	0
Gorai.010G148300.1	CotAD_71964	0.0106	0.0029	0.273585	0.353333
Gorai.008G277900.1	CotAD_52416	0	0.0035	0	0
Gorai.007G011100.1	CotAD_02717	0	0.0035	0	0
Gorai.001G207500.1	CotAD_47537	0	0	0	0
Gorai.003G136400.1	CotAD_29528	0.0252	0.0036	0.142857	0.84
Gorai.001G107900.1	CotAD_49920	0.0124	0.0036	0.290323	0.413333
Gorai.006G030800.1	CotAD_13277	0.0128	0	0	0.426667
Gorai.006G060300.1	CotAD_44657	0.0125	0	0	0.416667
Gorai.001G075000.1	CotAD_09079	0.0125	0.0072	0.576	0.416667
Gorai.004G146000.1	CotAD_23926	0	0	0	0
Gorai.004G145800.1	CotAD_23930	0	0.0036	0	0
Gorai.008G137300.1	CotAD_43649	0.0126	0.0108	0.857143	0.42
Gorai.005G068900.1	CotAD_06007	0	0	0	0
Gorai.002G089900.1	CotAD_29738	0.0127	0	0	0.423333
Gorai.003G112700.1	CotAD_01834	0	0	0	0
Gorai.004G165400.1	CotAD_01167	0	0	0	0
Gorai.001G249400.1	CotAD_75309	0	0.0035	0	0
Gorai.009G051000.1	CotAD_00209	0.013	0	0	0.433333
Gorai.008G117400.1	CotAD_11820	0	0.0035	0	0
Gorai.011G044100.1	CotAD_26735	0.0082	0.0022	0.268293	0.273333
Gorai.001G115300.1	CotAD_28953	0	0.0022	0	0
Gorai.007G002200.1	CotAD_02811	0.0035	0.0106	3.02857	0.116667
Gorai.007G253200.1	CotAD_55743	0.0159	0.0091	0.572327	0.53
Gorai.006G179700.1	CotAD_03305	0.0156	0.0046	0.294872	0.52
Gorai.005G234900.1	CotAD_24126	0.0072	0.007	0.972222	0.24
Gorai.009G093700.1	CotAD_18503	0	0	0	0
Gorai.007G378300.1	CotAD_30583	0.0081	0.0022	0.271605	0.27
